# Supplementary material for: Arm race among closely-related carbapenem-resistant Klebsiella pneumoniae clones
Source: ISME Commun. 2022 Aug 22;2:76. doi: 10.1038/s43705-022-00163-y (PMC9723571; doi:10.1038/s43705-022-00163-y)
Supplement: Supplementary file 2 — Dataset S1 [file 43705_2022_163_MOESM2_ESM.xlsx]

## Sheet: Sheet3
Isolate	ST	clone	Source	wzi	K_Locus	O_Locus	SRA	Antimicrobial resistance genes																				MICs												Plasmid replicons
								Aminoglycosides							Carbapenemase	CTX-M	other β-lactamases	Chloramphenicol	Colistin	Fosfomycin	Macrolides	Phenicol/quinolone	Quinolone	Rifampicin	Sulfonamide	Tetracycline	Trimethoprim	AMK	AZT	AZT/AVI	CAZ	CAZ/AVI	CIP	COL	IMP	MER	PIP/TAZ	SMZ/TMP	TIG	Col156	ColRNAI	IncC	IncFIB	IncFII	IncI2	IncM2	IncN	IncR	IncX1
015001	45		urine	wzi149	KL62	O2v1	SRR10426323	aac(3)-IId		aph(6)-Id, Δaph(3'')-Ib		aac(6')-Ib	aadA1, aadA2		blaKPC-2	blaCTX-M-15	blaLAP-2, blaOXA, blaSHV-1, ΔblaTEM	floR		fosA		oqxA11, oqxB19	qnrS1		sul1, sul2	tet(A)	dfrA12, dfrA14	16	>512	≤0.5/4	128	2/4	256	1	64	128	>512/4	>128/2432	4				IncFIB	IncFII				IncR
015002	11	2	blood	wzi64	KL64	O2v1	SRR10426322				aac(6')-Ib-cr5	aac(6')-Ib	aadA16, aadA2		blaKPC-2	blaCTX-M-65	blaSHV-11, blaTEM-1	catA2		fosA		oqxA, oqxB		arr-3	Δsul1	tet(A)	dfrA27	2	>512	≤0.5/4	16	2/4	128	2	64	128	512/4	>128/2432	2		ColRNAI			IncFII			IncN	IncR
015003	11	1	blood	wzi64	KL64	O2v1	SRR8594778					aac(6')-Ib	ΔaadA2		blaKPC-2	blaCTX-M-65	blaSHV-11, blaTEM-1			fosA	mph(A)				Δsul1		dfrA12	>512	>512	≤0.5/4	128	2/4	128	1	128	256	512/4	>128/2432	2		ColRNAI		IncFIB	IncFII				IncR
015004	11	1	ascites	wzi64	KL64	O2v1	SRR10426318					aac(6')-Ib	aadA2		blaKPC-2	blaCTX-M-65	blaSHV-11, blaTEM-1			fosA					Δsul1			>512	>512	≤0.5/4	128	4/4	128	1	64	128	512/4	≤0.5/9.5	8		ColRNAI			IncFII				IncR
015005	11	1	sputum	wzi64	KL64	O2v1	SRR10426317			aph(3')-Ia		aac(6')-Ib	ΔaadA2		blaKPC-2	blaCTX-M-65	blaSHV-11, blaTEM-1			fosA	mph(A)				Δsul1		dfrA12	>512	>512	≤0.5/4	128	2/4	128	1	64	128	256/4	>128/2432	2		ColRNAI		IncFIB	IncFII				IncR
015006	45		urine	wzi149	KL62	O2v1	SRR10426316	aac(3)-IId		aph(6)-Id, aph(3'')-Ib		aac(6')-Ib	aadA1, aadA2		blaKPC-2	blaCTX-M-15	blaLAP-2, blaOXA, blaSHV-1, ΔblaTEM	floR		fosA		oqxA11, oqxB19	qnrS1		sul1, sul2	tet(A)	dfrA12	16	>512	≤0.5/4	128	2/4	128	2	64	128	512/4	>128/2432	8				IncFIB	IncFII				IncR
015007	11	2	blood	wzi64	KL64	O2v1	SRR10426315				aac(6')-Ib-cr5	aac(6')-Ib	aadA16, aadA2		blaKPC-2	blaCTX-M-65	blaSHV-11, blaTEM-1	catA2		fosA		oqxA, oqxB		arr-3	Δsul1	tet(A)	dfrA27	8	>512	≤0.5/4	128	2/4	128	1	64	128	>512/4	>128/2432	2		ColRNAI			IncFII			IncN	IncR
015008	45		sputum	wzi149	KL62	O2v1	SRR10426314	aac(3)-IId		aph(6)-Id, aph(3'')-Ib		aac(6')-Ib	aadA1, aadA2		blaKPC-2	blaCTX-M-15	blaLAP-2, blaOXA, blaSHV-1, ΔblaTEM	floR		fosA		oqxA11, oqxB19	qnrB1, qnrS1		sul1, sul2	tet(A)	dfrA12, dfrA14	>512	>512	≤0.5/4	16	2/4	4	1	32	128	512/4	>128/2432	1				IncFIB	IncFII				IncR
015073	11	1	rectal swab	wzi64	KL64	O2v1	SRR6946356			aph(3')-Ia		aac(6')-Ib	ΔaadA2		blaKPC-2	blaCTX-M-65	blaSHV-11, blaTEM-1			fosA	mph(A)				Δsul1		dfrA12	>512	>512	1/4	256	2/4	64	0.25	256	512	>512/4	>128/2432	0.5		ColRNAI		IncFIB	IncFII				IncR
015075	11	1	rectal swab	wzi64	KL64	O2v1	SRR6946353			aph(3')-Ia		aac(6')-Ib	ΔaadA2		blaKPC-2	blaCTX-M-65	blaSHV-11, blaTEM-1			fosA	mph(A)				Δsul1		dfrA12	>512	>512	1/4	64	4/4	32	0.25	64	128	>512/4	>128/2432	0.25		ColRNAI		IncFIB	IncFII				IncR
015076	11	1	rectal swab	wzi64	KL64	O2v1	SRR6946354			aph(3')-Ia		aac(6')-Ib	ΔaadA2		blaKPC-2	blaCTX-M-65	blaSHV-11, blaTEM-1			fosA	mph(A)				Δsul1		dfrA12	>512	>512	2/4	256	2/4	32	0.25	64	128	>512/4	>128/2432	0.5		ColRNAI		IncFIB	IncFII				IncR
015078	11	1	rectal swab	wzi64	KL64	O2v1	SRR6946359			aph(3')-Ia		aac(6')-Ib	ΔaadA2		blaKPC-2	blaCTX-M-65	blaSHV-11, blaTEM-1			fosA	mph(A)				Δsul1		dfrA12	>512	>512	2/4	128	4/4	128	0.25	64	128	>512/4	>128/2432	2		ColRNAI		IncFIB	IncFII				IncR
015079	11	1	rectal swab	wzi64	KL64	O2v1	SRR6946360			aph(3')-Ia		aac(6')-Ib	ΔaadA2		blaKPC-2	blaCTX-M-65	blaSHV-11, blaTEM-1			fosA	mph(A)				Δsul1		dfrA12	>512	>512	2/4	128	4/4	128	0.5	64	256	>512/4	>128/2432	2		ColRNAI		IncFIB	IncFII				IncR
015080	11	1	rectal swab	wzi64	KL64	O2v1	SRR6946357			aph(3')-Ia			ΔaadA2	rmtB1	blaKPC-2	blaCTX-M-65	blaSHV-11, blaTEM-1			fosA	mph(A)				Δsul1		dfrA12	>512	>512	2/4	128	4/4	128	0.5	64	256	>512/4	>128/2432	2		ColRNAI		IncFIB	IncFII				IncR
015085	11	1	rectal swab	wzi64	KL64	O2v1	SRR6946358			aph(3')-Ia			ΔaadA2	rmtB1	blaKPC-2	blaCTX-M-65	blaSHV-11, blaTEM-1			fosA	mph(A)				Δsul1		dfrA12	>512	>512	2/4	128	4/4	128	1	64	128	>512/4	>128/2432	2		ColRNAI		IncFIB	IncFII				IncR
015091	11	1	rectal swab	wzi64	KL64	O2v1	SRR6946351			aph(3')-Ia			ΔaadA2	rmtB1	blaKPC-2	blaCTX-M-65	blaSHV-11, blaTEM-1			fosA	mph(A)				Δsul1		dfrA12	>512	>512	1/4	64	4/4	128	0.25	64	128	>512/4	>128/2432	1		ColRNAI		IncFIB	IncFII				IncR
015093	11	1	rectal swab	wzi64	KL64	O2v1	SRR6946352			aph(3')-Ia			ΔaadA2	rmtB1	blaKPC-2	blaCTX-M-65	blaSHV-11, blaTEM-1			fosA	mph(A)				Δsul1		dfrA12	>512	>512	1/4	64	4/4	128	0.5	32	128	>512/4	>128/2432	2		ColRNAI		IncFIB	IncFII				IncR
015095	11	1	rectal swab	wzi64	KL64	O2v1	SRR6959181			aph(3')-Ia			ΔaadA2	rmtB1	blaKPC-2	blaCTX-M-65	blaSHV-11, blaTEM-1			fosA	mph(A)				Δsul1		dfrA12	>512	>512	4/4	128	4/4	128	0.5	128	256	>512/4	>128/2432	2		ColRNAI		IncFIB	IncFII				IncR
015096	661		rectal swab	wzi27	KL27	O2v2	SRR6959180								blaNDM-1		blaSHV-27			fosA		oqxA, oqxB25						1	>512	≤0.5/4	512	512/4	≤0.5	0.5	512	256	256/4	>128/2432	4		ColRNAI			IncFII
015098	11	1	rectal swab	wzi64	KL64	O2v1	SRR6959179			aph(3')-Ia			ΔaadA2	rmtB1	blaKPC-2	blaCTX-M-65	blaSHV-11, blaTEM-1			fosA	mph(A)				Δsul1		dfrA12	>512	>512	≤0.5/4	64	4/4	128	0.5	64	128	>512/4	>128/2432	1		ColRNAI		IncFIB	IncFII				IncR
015099	11	1	rectal swab	wzi64	KL64	O2v1	SRR6959178			aph(3')-Ia			ΔaadA2	rmtB1	blaKPC-2	blaCTX-M-65	blaSHV-11, blaTEM-1			fosA	mph(A)				Δsul1		dfrA12	>512	512	1/4	64	4/4	128	0.5	64	256	>512/4	>128/2432	2		ColRNAI		IncFIB	IncFII				IncR
015103	11	1	rectal swab	wzi64	KL64	O2v1	SRR6959185			aph(3')-Ia			ΔaadA2	rmtB1	blaKPC-2	blaCTX-M-65	blaSHV-11, blaTEM-1			fosA	mph(A)				Δsul1		dfrA12	>512	>512	1/4	128	4/4	128	0.5	64	256	>512/4	>128/2432	2		ColRNAI		IncFIB	IncFII				IncR
015104	11	1	rectal swab	wzi64	KL64	O2v1	SRR6959184			aph(3')-Ia			ΔaadA2	rmtB1	blaKPC-2	blaCTX-M-65	blaSHV-11, blaTEM-1			fosA	mph(A)				Δsul1		dfrA12	>512	>512	≤0.5/4	64	4/4	128	0.5	64	256	>512/4	>128/2432	1		ColRNAI		IncFIB	IncFII				IncR
015107	11	1	rectal swab	wzi64	KL64	O2v1	SRR6959183			aph(3')-Ia			ΔaadA2	rmtB1	blaKPC-2	blaCTX-M-65	blaSHV-11, blaTEM-1			fosA	mph(A)				Δsul1		dfrA12	>512	>512	1/4	64	4/4	128	0.5	64	256	>512/4	>128/2432	2		ColRNAI		IncFIB	IncFII				IncR
015109	11	1	rectal swab	wzi64	KL64	O2v1	SRR6959182			aph(3')-Ia			ΔaadA2	rmtB1	blaKPC-2	blaCTX-M-65	blaSHV-11, blaTEM-1			fosA	mph(A)				Δsul1		dfrA12	>512	>512	1/4	64	4/4	128	0.5	64	256	>512/4	>128/2432	2		ColRNAI		IncFIB	IncFII				IncR
015110	11	1	rectal swab	wzi64	KL64	O2v1	SRR6959177			aph(3')-Ia			ΔaadA2	rmtB1	blaKPC-2	blaCTX-M-65	blaSHV-11, blaTEM-1			fosA	mph(A)				Δsul1		dfrA12	>512	>512	1/4	128	8/4	128	0.25	128	512	>512/4	>128/2432	1		ColRNAI		IncFIB	IncFII				IncR
015111	11	6	rectal swab	wzi209	KL47	OL101	SRR6959176	aac(3)-IId		aph(3')-Ia, aph(3')-IIa			aadA2	rmtB1	blaKPC-2	blaCTX-M-55, blaCTX-M-65	blaLAP-2, ΔblaSHV, ΔblaTEM	catA2		fosA, fosA3	mph(A)		qnrS1		Δsul1	tet(A)	dfrA1	>512	>512	≤0.5/4	256	4/4	128	0.5	64	128	>512/4	>128/2432	1		ColRNAI		IncFIB	IncFII			IncN	IncR	IncX1
015112	11	1	rectal swab	wzi64	KL64	O2v1	SRR6951521			aph(3')-Ia			ΔaadA2	rmtB1	blaKPC-2	blaCTX-M-65	blaSHV-11, blaTEM-1			fosA	mph(A)				Δsul1		dfrA12	>512	>512	≤0.5/4	128	4/4	128	0.5	128	128	>512/4	>128/2432	1		ColRNAI		IncFIB	IncFII				IncR
015113	11	1	rectal swab	wzi64	KL64	O2v1	SRR6951520			aph(3')-Ia			ΔaadA2	rmtB1	blaKPC-2	blaCTX-M-65	blaSHV-11, blaTEM-1			fosA	mph(A)				Δsul1		dfrA12	>512	>512	≤0.5/4	128	4/4	128	0.5	64	128	>512/4	>128/2432	2		ColRNAI		IncFIB	IncFII				IncR
015114	11	1	rectal swab	wzi64	KL64	O2v1	SRR6951523			aph(3')-Ia			ΔaadA2	rmtB1	blaKPC-2	blaCTX-M-65	blaSHV-11, blaTEM-1			fosA	mph(A)				Δsul1		dfrA12	>512	>512	≤0.5/4	128	4/4	128	1	64	128	>512/4	>128/2432	2		ColRNAI		IncFIB	IncFII				IncR
015116	45		rectal swab	wzi149	KL62	O2v1	SRR6951522			aph(6)-Id, aph(3'')-Ib			aadA2		blaKPC-2	blaCTX-M-15	blaLAP-2, blaSHV-1, ΔblaTEM	floR		fosA		oqxA11, oqxB19	qnrB1, qnrS1		sul1, sul2	tet(A)	dfrA12, dfrA14	1	>512	≤0.5/4	128	1/4	4	0.5	64	128	>512/4	>128/2432	8				IncFIB	IncFII				IncR
015121	11	1	rectal swab	wzi64	KL64	O2v1	SRR6951517			aph(3')-Ia			ΔaadA2	rmtB1	blaKPC-2	blaCTX-M-65	blaSHV-11, blaTEM-1			fosA	mph(A)				Δsul1		dfrA12	>512	>512	≤0.5/4	128	8/4	128	2	64	256	>512/4	>128/2432	2		ColRNAI		IncFIB	IncFII				IncR
015123	11	1	rectal swab	wzi64	KL64	O2v1	SRR6951516			aph(3')-Ia			ΔaadA2	rmtB1	blaKPC-2	blaCTX-M-65	blaSHV-11, blaTEM-1			fosA	mph(A)				Δsul1		dfrA12	>512	>512	1/4	256	8/4	128	1	64	256	>512/4	>128/2432	2		ColRNAI		IncFIB	IncFII				IncR
015131	11	1	rectal swab	wzi64	KL64	O2v1	SRR6951519			aph(3')-Ia			ΔaadA2	rmtB1	blaKPC-2	blaCTX-M-65	blaSHV-11, blaTEM-1			fosA	mph(A)				Δsul1		dfrA12	>512	>512	1/4	128	4/4	128	1	64	128	>512/4	>128/2432	2		ColRNAI		IncFIB	IncFII				IncR
015132	11	1	rectal swab	wzi64	KL64	O2v1	SRR6951518			aph(3')-Ia			ΔaadA2	rmtB1	blaKPC-2	blaCTX-M-65	blaSHV-11, blaTEM-1			fosA	mph(A)				Δsul1		dfrA12	>512	>512	≤0.5/4	64	4/4	128	0.5	32	256	512/4	>128/2432	2		ColRNAI		IncFIB	IncFII				IncR
015133	11	1	rectal swab	wzi64	KL64	O2v1	SRR6951515			aph(3')-Ia			ΔaadA2	rmtB1	blaKPC-2	blaCTX-M-65	blaSHV-11, blaTEM-1			fosA	mph(A)				Δsul1		dfrA12	>512	>512	≤0.5/4	128	2/4	128	2	32	256	>512/4	>128/2432	2		ColRNAI		IncFIB	IncFII				IncR
015134	11	1	rectal swab	wzi64	KL64	O2v1	SRR6951514			aph(3')-Ia			ΔaadA2	rmtB1	blaKPC-2	blaCTX-M-65	blaSHV-11, blaTEM-1			fosA	mph(A)				Δsul1		dfrA12	>512	>512	≤0.5/4	64	1/4	128	1	64	256	>512/4	>128/2432	0.5		ColRNAI		IncFIB	IncFII				IncR
015138	1640		rectal swab	wzi64	KL64	O2v1	SRR6952544			aph(3')-Ia			ΔaadA2	rmtB1	blaKPC-2	blaCTX-M-65	blaSHV-11, blaTEM-1			fosA	mph(A)				Δsul1		dfrA12	>512	>512	≤0.5/4	128	1/4	128	1	64	256	>512/4	≤0.5/9.5	2		ColRNAI		IncFIB	IncFII				IncR
015141	11	1	rectal swab	wzi64	KL64	O2v1	SRR6952545			aph(3')-Ia			ΔaadA2	rmtB1	blaKPC-2	blaCTX-M-65	blaSHV-11, blaTEM-1			fosA	mph(A)				Δsul1		dfrA12	>512	>512	≤0.5/4	128	1/4	128	2	64	128	>512/4	>128/2432	4		ColRNAI		IncFIB	IncFII				IncR
015142	11	1	rectal swab	wzi64	KL64	O2v1	SRR7716677						aadA2	rmtB1	blaKPC-2	blaCTX-M-65	blaSHV-11, blaTEM-1			fosA					Δsul1			>512	>512	≤0.5/4	64	2/4	64	2	32	128	>512/4	≤1/19	4		ColRNAI			IncFII				IncR
015144	11	1	rectal swab	wzi64	KL64	O2v1	SRR6952542			aph(3')-Ia			ΔaadA2	rmtB1	blaKPC-2	blaCTX-M-65	blaSHV-11, blaTEM-1			fosA	mph(A)				Δsul1		dfrA12	>512	>512	≤0.5/4	128	1/4	128	1	32	256	>512/4	>128/2432	2		ColRNAI		IncFIB	IncFII				IncR
015155	11	1	rectal swab	wzi64	KL64	O2v1	SRR6952540						aadA2	rmtB1	blaKPC-2	blaCTX-M-65	blaSHV-11, blaTEM-1			fosA					Δsul1			>512	>512	≤0.5/4	64	1/4	128	1	32	128	>512/4	≤0.5/9.5	2		ColRNAI			IncFII				IncR
015156	11	1	rectal swab	wzi64	KL64	O2v1	SRR6952541			aph(3')-Ia			ΔaadA2	rmtB1	blaKPC-2	blaCTX-M-65	blaSHV-11, blaTEM-1			fosA	mph(A)				Δsul1		dfrA12	>512	>512	1/4	512	4/4	128	1	128	512	>512/4	>128/2432	4		ColRNAI		IncFIB	IncFII				IncR
015229	11	1	rectal swab	wzi64	KL64	O2v1	SRR6952546						aadA2	rmtB1	blaKPC-2	blaCTX-M-65	blaSHV-11, blaTEM-1			fosA					Δsul1			>512	>512	≤0.5/4	128	1/4	128	1	64	256	>512/4	≤0.5/9.5	4		ColRNAI			IncFII				IncR
015230	11	1	rectal swab	wzi64	KL64	O2v1	SRR6952547			aph(3')-Ia			ΔaadA2	rmtB1	blaKPC-2	blaCTX-M-65	blaSHV-11, blaTEM-1			fosA	mph(A)				Δsul1		dfrA12	>512	>512	≤0.5/4	128	≤0.5/4	128	1	64	128	>512/4	>128/2432	8		ColRNAI		IncFIB	IncFII				IncR
015231	11	1	rectal swab	wzi64	KL64	O2v1	SRR6952556						aadA2	rmtB1	blaKPC-2	blaCTX-M-65	blaSHV-11, blaTEM-1			fosA					Δsul1			>512	>512	≤0.5/4	64	≤0.5/4	128	1	64	256	512/4	≤0.5/9.5	1		ColRNAI			IncFII				IncR
015232	11	1	rectal swab	wzi64	KL64	O2v1	SRR7716678			aph(3')-Ia			ΔaadA2	rmtB1	blaKPC-2	blaCTX-M-65	blaSHV-11, blaTEM-1			fosA	mph(A)				Δsul1		dfrA12	>512	>512	≤0.5/4	128	≤0.5/4	128	1	64	256	>512/4	>128/2432	4		ColRNAI		IncFIB	IncFII				IncR
015233	45		rectal swab	wzi149	KL62	O2v1	SRR7012057	aac(3)-IId		aph(6)-Id, aph(3'')-Ib		aac(6')-Ib	aadA1, aadA2		blaKPC-2	blaCTX-M-15	blaSHV-1, blaLAP-2, blaOXA	floR		fosA		oqxA11, oqxB19	qnrB1, qnrS1		sul1, sul2	tet(A)	dfrA12, dfrA14	32	>512	0.25/4	256	0.5/4	16	2	32	32	512/4	64/1216	8				IncFIB	IncFII				IncR
015234	45		rectal swab	wzi149	KL62	O2v1	SRR6952557	aac(3)-IId		aph(6)-Id, aph(3'')-Ib		aac(6')-Ib	aadA1, aadA2		blaKPC-2	blaCTX-M-15	blaLAP-2, blaOXA-9, blaSHV-145, ΔblaTEM	floR		fosA		oqxA11, oqxB20	qnrB1, qnrS1		sul1, sul2	tet(A)	dfrA12, dfrA14	16	>512	≤0.5/4	64	≤0.5/4	128	2	256	256	512/4	>128/2432	16				IncFIB	IncFII				IncR
015235	11	1	rectal swab	wzi64	KL64	O2v1	SRR6952554			aph(3')-Ia			ΔaadA2	rmtB1	blaKPC-2	blaCTX-M-65	blaSHV-11, blaTEM-1			fosA	mph(A)				Δsul1		dfrA12	>512	>512	≤0.5/4	128	2/4	128	1	64	256	>512/4	>128/2432	2		ColRNAI		IncFIB	IncFII				IncR
015237	11	1	rectal swab	wzi64	KL64	O2v1	SRR6952555			aph(3')-Ia			ΔaadA2	rmtB1	blaKPC-2	blaCTX-M-65	blaSHV-11, blaTEM-1			fosA	mph(A)				Δsul1		dfrA12	>512	>512	≤0.5/4	128	≤0.5/4	128	1	64	128	>512/4	>128/2432	4		ColRNAI		IncFIB	IncFII				IncR
015238	11	1	rectal swab	wzi64	KL64	O2v1	SRR6952552			aph(3')-Ia			ΔaadA2	rmtB1	blaKPC-2	blaCTX-M-65	blaSHV-11, blaTEM-1			fosA	mph(A)				Δsul1		dfrA12	>512	>512	≤0.5/4	64	≤0.5/4	128	2	64	256	>512/4	>128/2432	0.5		ColRNAI		IncFIB	IncFII				IncR
015240	11	1	rectal swab	wzi64	KL64	O2v1	SRR6952553			aph(3')-Ia			ΔaadA2	rmtB1	blaKPC-2	blaCTX-M-65	blaSHV-11, blaTEM-1			fosA	mph(A)				Δsul1		dfrA12	>512	512	≤0.5/4	64	≤0.5/4	128	2	64	256	>512/4	≤0.5/9.5	0.5		ColRNAI		IncFIB	IncFII				IncR
015241	11	6	rectal swab	wzi209	KL47	OL101	SRR6952538			aph(3')-Ia, aph(3')-Iia			aadA2	rmtB1	blaKPC-2	blaCTX-M-55, blaCTX-M-65	blaSHV-12, ΔblaTEM	catA2		fosA, fosA3	mph(A)				Δsul1		dfrA1	>512	>512	1/4	512	2/4	>512	1	64	64	>512/4	>128/2432	8		ColRNAI			IncFII			IncN	IncR	IncX1
015243	45		rectal swab	wzi149	KL62	O2v1	SRR6952550	aac(3)-IId		aph(6)-Id, aph(3'')-Ib		aac(6')-Ib	aadA1, aadA2		blaKPC-2	blaCTX-M-15	blaLAP-2, blaOXA, blaSHV-1, ΔblaTEM	floR		fosA		oqxA11, oqxB19	qnrB1, qnrS1		sul1, sul2	tet(A)	dfrA12, dfrA14	8	>512	≤0.5/4	128	≤0.5/4	16	2	64	128	>512/4	>128/2432	8		ColRNAI		IncFIB	IncFII				IncR
015245	11	1	rectal swab	wzi64	KL64	O2v1	SRR7716675		ant(6)-Ia	aph(3')-IIIa		aac(6')-Ib	aadA2		blaKPC-2	blaCTX-M-65	blaSHV-11, blaTEM-1			fosA	erm(B)				Δsul1			>512	>512	≤0.5/4	128	2/4	128	1	32	128	>512/4	≤0.5/9.5	2		ColRNAI		IncFIB	IncFII				IncR
015247	11	2	rectal swab	wzi64	KL64	O2v1	SRR6952551				aac(6')-Ib-cr5	aac(6')-Ib	aadA16, aadA2		blaKPC-2	blaCTX-M-65	blaSHV-11, blaTEM-1	catA2		fosA		oqxA, oqxB		arr-3	Δsul1	tet(A)	dfrA27	2	>512	≤0.5/4	128	1/4	128	2	64	256	>512/4	>128/2432	1		ColRNAI			IncFII			IncN	IncR
015254	11	1	rectal swab	wzi64	KL64	O2v1	SRR7716676			aph(3')-Ia		aac(6')-Ib	ΔaadA2		blaKPC-2		blaSHV-11, blaTEM-1			fosA	mph(A)				Δsul1		dfrA12	>512	>512	≤0.5/4	128	2/4	128	0.5	64	128	>512/4	>128/2432	0.5		ColRNAI		IncFIB	IncFII				IncR
015255	11	1	rectal swab	wzi64	KL64	O2v1	SRR6952548			aph(3')-Ia		aac(6')-Ib	ΔaadA2		blaKPC-2	blaCTX-M-65	blaSHV-11, blaTEM-1			fosA	mph(A)				Δsul1		dfrA12	>512	>512	≤0.5/4	64	4/4	128	0.5	64	128	>512/4	>128/2432	2		ColRNAI		IncFIB	IncFII				IncR
015256	11	1	rectal swab	wzi64	KL64	O2v1	SRR6952549			aph(3')-Ia		aac(6')-Ib	ΔaadA2		blaKPC-2	blaCTX-M-65	blaSHV-11, blaTEM-1			fosA	mph(A)				Δsul1		dfrA12	>512	>512	≤0.5/4	128	2/4	128	1	64	128	>512/4	>128/2432	0.5		ColRNAI		IncFIB	IncFII				IncR
015257	11	1	rectal swab	wzi64	KL64	O2v1	SRR6952537			aph(3')-Ia		aac(6')-Ib	ΔaadA2		blaKPC-2		blaSHV-11			fosA	mph(A)				Δsul1		dfrA12	>512	>512	≤0.5/4	128	2/4	128	0.5	64	256	>512/4	>128/2432	0.5		ColRNAI		IncFIB	IncFII				IncR
015271	11	1	rectal swab	wzi64	KL64	O2v1	SRR6952536					aac(6')-Ib	aadA2		blaKPC-2	blaCTX-M-65	blaSHV-11			fosA					Δsul1			>512	>512	≤0.5/4	64	2/4	128	1	64	256	>512/4	>128/2432	0.5		ColRNAI			IncFII				IncR
015275	11	1	rectal swab	wzi64	KL64	O2v1	SRR6952535					aac(6')-Ib	aadA2		blaKPC-2	blaCTX-M-65	blaSHV-11			fosA					Δsul1			>512	>512	≤0.5/4	64	2/4	128	1	64	256	>512/4	>128/2432	2		ColRNAI			IncFII				IncR
015288	11	1	rectal swab	wzi64	KL64	O2v1	SRR6952534			aph(3')-Ia		aac(6')-Ib	ΔaadA2		blaKPC-2		blaSHV-11			fosA	mph(A)				Δsul1		dfrA12	1	>512	≤0.5/4	64	2/4	128	1	128	256	>512/4	>128/2432	0.5		ColRNAI		IncFIB	IncFII				IncR
015289	11	1	rectal swab	wzi64	KL64	O2v1	SRR6952533					aac(6')-Ib	aadA2		blaKPC-2	blaCTX-M-65	blaSHV-11			fosA					Δsul1			>512	>512	≤0.5/4	64	2/4	128	0.5	64	256	>512/4	>128/2432	2		ColRNAI			IncFII				IncR
015296	11	1	rectal swab	wzi64	KL64	O2v1	SRR7716673			aph(3')-Ia		aac(6')-Ib	ΔaadA2		blaKPC-2	blaCTX-M-65	blaSHV-11			fosA	mph(A)				Δsul1		dfrA12	>512	>512	≤0.5/4	128	4/4	128	0.5	64	256	>512/4	>128/2432	2		ColRNAI		IncFIB	IncFII				IncR
015305	11	1	rectal swab	wzi64	KL64	O2v1	SRR6955415			aph(3')-Ia		aac(6')-Ib	aadA2		blaKPC-2	blaCTX-M-65	blaSHV-11			fosA	mph(A)				Δsul1			>512	>512	≤0.5/4	128	2/4	128	1	128	256	>512/4	>128/2432	0.5		ColRNAI		IncFIB	IncFII				IncR
015307	11	1	rectal swab	wzi64	KL64	O2v1	SRR6955414			aph(3')-Ia			ΔaadA2	rmtB1	blaKPC-2	blaCTX-M-65	blaSHV-11			fosA	mph(A)				Δsul1		dfrA12	>512	>512	≤0.5/4	128	2/4	128	1	128	256	>512/4	>128/2432	0.5		ColRNAI		IncFIB	IncFII				IncR
015314	11	1	rectal swab	wzi64	KL64	O2v1	SRR6955413						aadA2	rmtB1	blaKPC-2	blaCTX-M-65	blaSHV-11			fosA					Δsul1			>512	>512	≤0.5/4	128	2/4	128	0.5	128	256	>512/4	>128/2432	2		ColRNAI			IncFII				IncR
015315	11	1	rectal swab	wzi64	KL64	O2v1	SRR6955412			aph(3')-Ia			ΔaadA2	rmtB1	blaKPC-2	blaCTX-M-65	blaSHV-11, blaTEM-1			fosA	mph(A)				Δsul1		dfrA12	>512	>512	≤0.5/4	256	4/4	128	0.5	128	256	>512/4	>128/2432	2		ColRNAI		IncFIB	IncFII				IncR
015318	11	2	rectal swab	wzi64	KL64	O2v1	SRR6955411				aac(6')-Ib-cr5		aadA16, aadA2		blaKPC-2	blaCTX-M-65	blaSHV-11, blaTEM-1			fosA		oqxA, oqxB		arr-3	Δsul1	tet(A)	dfrA27	16	>512	≤0.5/4	64	2/4	128	1	64	256	>512/4	>128/2432	2		ColRNAI			IncFII			IncN	IncR
015322	11	1	rectal swab	wzi64	KL64	O2v1	SRR6955410						aadA2	rmtB1	blaKPC-2	blaCTX-M-65	blaSHV-11, blaTEM-1			fosA					Δsul1			>512	>512	1/4	128	8/4	128	0.5	64	256	>512/4	>128/2432	2		ColRNAI			IncFII				IncR
015328	11	1	rectal swab	wzi64	KL64	O2v1	SRR6955409			aph(3')-Ia			ΔaadA2	rmtB1	blaKPC-2	blaCTX-M-65	blaSHV-11, blaTEM-1			fosA	mph(A)				Δsul1		dfrA12	>512	>512	≤0.5/4	128	2/4	128	1	128	128	>512/4	>128/2432	1		ColRNAI		IncFIB	IncFII				IncR
015336	11	1	rectal swab	wzi64	KL64	O2v1	SRR6955408			aph(3')-Ia			ΔaadA2	rmtB1	blaKPC-2	blaCTX-M-65	blaSHV-11, blaTEM-1			fosA	mph(A)				Δsul1		dfrA12	>512	>512	≤0.5/4	256	8/4	128	1	64	256	>512/4	>128/2432	2		ColRNAI		IncFIB	IncFII				IncR
015346	11	1	rectal swab	wzi64	KL64	O2v1	SRR6955417						aadA2	rmtB1	blaKPC-2	blaCTX-M-65	blaSHV-11, blaTEM-1			fosA					Δsul1			>512	>512	≤0.5/4	64	2/4	128	1	64	128	>512/4	>128/2432	2		ColRNAI			IncFII				IncR
015348	11	1	rectal swab	wzi64	KL64	O2v1	SRR6955416			aph(3')-Ia			ΔaadA2	rmtB1	blaKPC-2	blaCTX-M-65	blaSHV-11, blaTEM-1			fosA	mph(A)				Δsul1		dfrA12	>512	>512	≤0.5/4	128	4/4	128	1	128	128	>512/4	>128/2432	0.5		ColRNAI		IncFIB	IncFII				IncR
015349	11	1	rectal swab	wzi64	KL64	O2v1	SRR6955425						aadA2		blaKPC-2	blaCTX-M-65	blaSHV-11			fosA					Δsul1			1	>512	≤0.5/4	128	2/4	128	1	128	256	>512/4	>128/2432	0.5		ColRNAI			IncFII				IncR
015368	11	1	rectal swab	wzi64	KL64	O2v1	SRR7012037						aadA2		blaKPC-2	blaCTX-M-65	blaSHV-11			fosA					Δsul1			>512	>512	≤0.5/4	64	2/4	128	0.5	64	256	>512/4	>128/2432	2		ColRNAI			IncFII				IncR
015369	11	1	rectal swab	wzi64	KL64	O2v1	SRR7012041						aadA2		blaKPC-2	blaCTX-M-65	blaSHV-11			fosA					Δsul1			1	>512	≤0.5/4	64	2/4	128	1	64	256	>512/4	>128/2432	0.5		ColRNAI			IncFII				IncR
015370	11	1	rectal swab	wzi64	KL64	O2v1	SRR7012026			aph(3')-Ia			ΔaadA2	rmtB1	blaKPC-2	blaCTX-M-65	blaSHV-11			fosA	mph(A)				Δsul1		dfrA12	>512	>512	≤0.5/4	128	2/4	128	1	128	256	>512/4	>128/2432	0.5		ColRNAI		IncFIB	IncFII				IncR
015372	11	1	rectal swab	wzi64	KL64	O2v1	SRR7012054						aadA2	rmtB1	blaKPC-2	blaCTX-M-65	blaSHV-11			fosA					Δsul1			>512	>512	≤0.5/4	64	2/4	128	1	64	128	>512/4	>128/2432	2		ColRNAI			IncFII				IncR
015376	11	1	rectal swab	wzi64	KL64	O2v1	SRR7012063			aph(3')-Ia			ΔaadA2	rmtB1	blaKPC-2	ΔblaCTX-M, blaCTX-M-65	blaSHV-11		mcr-1.1	fosA	mph(A)				Δsul1		dfrA12	>512	512	1/4	64	4/4	256	0.5	32	256	>512/4	>128/2432	4	Col156	ColRNAI		IncFIB	IncFII	IncI2			IncR
015381	11	1	rectal swab	wzi64	KL64	O2v1	SRR7012018			aph(3')-Ia			ΔaadA2	rmtB1	blaKPC-2	blaCTX-M-65	blaSHV-11			fosA	mph(A)				Δsul1		dfrA12	>512	512	1/4	64	4/4	256	1	32	256	>512/4	>128/2432	1		ColRNAI		IncFIB	IncFII				IncR
015395	11	1	rectal swab	wzi64	KL64	O2v1	SRR7012025			aph(3')-Ia			ΔaadA2	rmtB1	blaKPC-2	blaCTX-M-65	blaSHV-11			fosA	mph(A)				Δsul1		dfrA12	>512	>512	2/4	128	8/4	128	1	64	512	>512/4	>128/2432	1		ColRNAI		IncFIB	IncFII				IncR
015396	11	1	rectal swab	wzi64	KL64	O2v1	SRR7012062			aph(3')-Ia			ΔaadA2	rmtB1	blaKPC-2	blaCTX-M-65	blaSHV-11			fosA	mph(A)				Δsul1		dfrA12	>512	>512	2/4	64	4/4	128	1	64	512	>512/4	>128/2432	2		ColRNAI		IncFIB	IncFII				IncR
015402	11	5	rectal swab	wzi209	KL47	OL101	SRR7012079	aac(3)-IId	ant(2'')-Ia	aph(6)-Id, aph(3'')-Ib			ΔaadA2	rmtB1	blaKPC-2		ΔblaSHV, blaTEM-1	catA2, cmlA10		fosA					Δsul1		dfrA12	>512	>512	1/4	256	4/4	256	0.5	32	128	>512/4	>128/2432	1		ColRNAI		IncFIB	IncFII
015462	11	1	rectal swab	wzi64	KL64	O2v1	SRR7012039						aadA2	rmtB1	blaKPC-2	blaCTX-M-65	blaSHV-11, blaTEM-1			fosA					Δsul1			>512	>512	1/4	64	4/4	256	1	32	128	>512/4	≤0.5/9.5	1		ColRNAI			IncFII				IncR
015464	11	1	rectal swab	wzi64	KL64	O2v1	SRR7012036						aadA2	rmtB1	blaKPC-2	blaCTX-M-65	blaSHV-11, blaTEM-1			fosA					Δsul1			>512	>512	1/4	32	4/4	256	1	32	128	>512/4	≤0.5/9.5	2		ColRNAI			IncFII				IncR
015468	11	1	rectal swab	wzi64	KL64	O2v1	SRR7012038						aadA2	rmtB1	blaKPC-2	blaCTX-M-65	blaSHV-11, blaTEM-1			fosA					Δsul1			>512	512	≤0.5/4	32	2/4	128	1	32	256	>512/4	≤0.5/9.5	1		ColRNAI			IncFII				IncR
015469	11	1	rectal swab	wzi64	KL64	O2v1	SRR7012072			aph(3')-Ia			ΔaadA2	rmtB1	blaKPC-2	blaCTX-M-65	blaSHV-11, blaTEM-1			fosA	mph(A)				Δsul1		dfrA12	>512	>512	1/4	64	4/4	128	1	64	512	>512/4	>128/2432	2		ColRNAI		IncFIB	IncFII				IncR
015473	11	1	rectal swab	wzi64	KL64	O2v1	SRR7012031			aph(3')-Ia			ΔaadA2	rmtB1	blaKPC-2	blaCTX-M-65	blaSHV-11, blaTEM-1			fosA	mph(A)				Δsul1		dfrA12	>512	>512	1/4	64	2/4	128	1	32	128	>512/4	>128/2432	4		ColRNAI		IncFIB	IncFII				IncR
015475	45		rectal swab	wzi149	KL62	O2v1	SRR7012021	aac(3)-IId		aph(6)-Id, aph(3'')-Ib		aac(6')-Ib	aadA1, aadA2		blaKPC-2	blaCTX-M-15	blaLAP-2, blaOXA, blaSHV-1, ΔblaTEM	floR		fosA		oqxA11, oqxB19	qnrB1, qnrS1		sul1, sul2	tet(A)	dfrA12, dfrA14	16	>512	≤0.5/4	32	≤0.5/4	128	1	128	128	512/4	>128/2432	8				IncFIB	IncFII				IncR
015478	11	1	rectal swab	wzi64	KL64	O2v1	SRR7012066			aph(3')-Ia		aac(6')-Ib	ΔaadA2		blaKPC-2	blaCTX-M-65	blaSHV-11, blaTEM-1			fosA	mph(A)				Δsul1		dfrA12	512	>512	2/4	128	8/4	128	1	64	256	>512/4	>128/2432	1		ColRNAI		IncFIB	IncFII				IncR
015479	11	1	rectal swab	wzi64	KL64	O2v1	SRR7012053					aac(6')-Ib	aadA2		blaKPC-2	blaCTX-M-65	blaSHV-11			fosA					Δsul1			1	>512	≤0.5/4	64	2/4	128	1	32	128	>512/4	≤0.5/9.5	1		ColRNAI			IncFII				IncR
015480	11	1	rectal swab	wzi64	KL64	O2v1	SRR7012067			aph(3')-Ia		aac(6')-Ib	ΔaadA2		blaKPC-2	blaCTX-M-65	blaSHV-11			fosA	mph(A)				Δsul1		dfrA12	>512	>512	1/4	64	4/4	128	1	32	256	>512/4	>128/2432	1		ColRNAI		IncFIB	IncFII				IncR
015488	11	1	rectal swab	wzi64	KL64	O2v1	SRR7012034			aph(3')-Ia		aac(6')-Ib	ΔaadA2		blaKPC-2	blaCTX-M-65	blaSHV-11			fosA	mph(A)				Δsul1		dfrA12	>512	>512	1/4	64	2/4	128	1	32	256	>512/4	>128/2432	1		ColRNAI		IncFIB	IncFII				IncR
015493	11	1	rectal swab	wzi64	KL64	O2v1	SRR7012052					aac(6')-Ib	aadA2		blaKPC-2	blaCTX-M-65	blaSHV-11			fosA					Δsul1			>512	>512	0.5/4	64	2/4	128	0.5	32	128	>512/4	≤0.5/9.5	2		ColRNAI			IncFII				IncR
015520	11	2	rectal swab	wzi64	KL64	O2v1	SRR7012043				aac(6')-Ib-cr5	aac(6')-Ib	aadA16, aadA2		blaKPC-2	blaCTX-M-65	blaSHV-11	catA2		fosA		oqxA, oqxB		arr-3	Δsul1	tet(A)	dfrA27	4	>512	≤0.5/4	32	2/4	256	0.5	32	256	512/4	>128/2432	1		ColRNAI			IncFII			IncN	IncR
015521	11	2	rectal swab	wzi64	KL64	O2v1	SRR7716674				aac(6')-Ib-cr5	aac(6')-Ib	aadA16, aadA2		blaKPC-2	blaCTX-M-65	blaSHV-11	catA2		fosA		oqxA, oqxB		arr-3	Δsul1	tet(A)	dfrA27	4	256	≤0.5/4	32	1/4	256	2	64	256	512/4	>128/2432	1		ColRNAI			IncFII			IncN	IncR
015522	11	1	rectal swab	wzi64	KL64	O2v1	SRR7012029			aph(3')-Ia		aac(6')-Ib	ΔaadA2		blaKPC-2	blaCTX-M-65	blaSHV-11			fosA	mph(A)				Δsul1		dfrA12	>512	>512	1/4	64	2/4	128	1	32	256	>512/4	>128/2432	1		ColRNAI		IncFIB	IncFII				IncR
015523	11	1	rectal swab	wzi64	KL64	O2v1	SRR10426313			aph(3')-Ia		aac(6')-Ib	ΔaadA2		blaKPC-2	blaCTX-M-65	blaSHV-11			fosA	mph(A)				Δsul1		dfrA12	128	>512	0.25/4	256	0.5/4	64	2	128	128	512/4	64/1216	4		ColRNAI		IncFIB	IncFII				IncR
015524	11	1	rectal swab	wzi64	KL64	O2v1	SRR7012069			aph(3')-Ia		aac(6')-Ib	ΔaadA2		blaKPC-2	blaCTX-M-65	blaSHV-11			fosA	mph(A)				Δsul1		dfrA12	>512	>512	2/4	128	8/4	128	2	64	256	>512/4	>128/2432	1		ColRNAI		IncFIB	IncFII				IncR
015525	11	1	rectal swab	wzi64	KL64	O2v1	SRR7012059			aph(3')-Ia		aac(6')-Ib	ΔaadA2		blaKPC-2	blaCTX-M-65	blaSHV-11, blaTEM-1			fosA	mph(A)				Δsul1		dfrA12	>512	>512	1/4	128	8/4	128	1	64	256	>512/4	>128/2432	1		ColRNAI		IncFIB	IncFII				IncR
015532	45		rectal swab	wzi149	KL62	O2v1	SRR7012015	aac(3)-IId		aph(6)-Id, aph(3'')-Ib		aac(6')-Ib	aadA1, aadA2		blaKPC-2	blaCTX-M-15	blaLAP-2, blaOXA, blaSHV-1, ΔblaTEM	floR		fosA		oqxA11, oqxB19	qnrB1, qnrS1		sul1, sul2	tet(A)	dfrA12, dfrA14	8	256	≤0.5/4	32	1/4	128	2	128	128	512/4	>128/2432	8				IncFIB	IncFII				IncR
015557	11	2	rectal swab	wzi64	KL64	O2v1	SRR7012046				aac(6')-Ib-cr5		aadA16, aadA2		blaKPC-2	blaCTX-M-65	blaSHV-11, blaTEM-1	catA2		fosA		oqxA, oqxB		arr-3	Δsul1	tet(A)	dfrA27	4	512	≤0.5/4	32	2/4	128	1	32	256	512/4	>128/2432	1		ColRNAI			IncFII			IncN	IncR
015558	11	1	rectal swab	wzi64	KL64	O2v1	SRR7012027			aph(3')-Ia			ΔaadA2	rmtB1	blaKPC-2	blaCTX-M-65	blaSHV-11, blaTEM-1			fosA	mph(A)				Δsul1		dfrA12	>512	>512	≤0.5/4	128	8/4	128	1	64	256	>512/4	>128/2432	1		ColRNAI		IncFIB	IncFII				IncR
015560	45		rectal swab	wzi149	KL62	O3b	SRR7716671	aac(3)-IId		aph(6)-Id, aph(3'')-Ib		aac(6')-Ib	aadA1, aadA2		blaKPC-2	blaCTX-M-15	blaLAP-2, blaOXA, blaSHV-1, ΔblaTEM	floR		fosA		oqxA11, oqxB19	qnrB1, qnrS1		sul1, sul2	tet(A)	dfrA12, dfrA14	8	>512	≤0.5/4	128	4/4	128	1	128	128	512/4	>128/2432	8				IncFIB	IncFII				IncR
015564	45		rectal swab	wzi149	KL62	O2v1	SRR7012020	aac(3)-IId		aph(6)-Id, aph(3'')-Ib		aac(6')-Ib	aadA1, aadA2		blaKPC-2	blaCTX-M-15	blaLAP-2, blaOXA, blaSHV-1, ΔblaTEM	floR		fosA		oqxA11, oqxB19	qnrB1, qnrS1		sul1, sul2	tet(A)	dfrA12, dfrA14	16	>512	≤0.5/4	64	4/4	128	2	64	64	256/4	>128/2432	4				IncFIB	IncFII				IncR
015565	45		rectal swab	wzi149	KL62	O2v1	SRR7012014	aac(3)-IId		aph(6)-Id, aph(3'')-Ib		aac(6')-Ib	aadA1, aadA2		blaKPC-2	blaCTX-M-15	blaLAP-2, blaOXA, blaSHV-1, ΔblaTEM	floR		fosA		oqxA11, oqxB19	qnrS1		sul1, sul2	tet(A)	dfrA12	64	>512	≤0.5/4	128	4/4	128	2	64	128	>512/4	>128/2432	16				IncFIB	IncFII				IncR
015568	11	1	rectal swab	wzi64	KL64	O2v1	SRR7012032			aph(3')-Ia		aac(6')-Ib	ΔaadA2		blaKPC-2	blaCTX-M-65	blaSHV-11, blaTEM-1			fosA	mph(A)				Δsul1		dfrA12	>512	>512	≤0.5/4	128	1/4	128	2	64	512	>512/4	>128/2432	1		ColRNAI		IncFIB	IncFII				IncR
015571	11	1	rectal swab	wzi64	KL64	O2v1	SRR7012078	aac(3)-IId		aph(3')-Ia, aph(6)-Id, aph(3'')-Ib	aac(6')-Ib-cr5	aac(6')-Ib	aadA16, aadA2		blaKPC-2	blaCTX-M-3, blaCTX-M-65	blaSHV-11, blaTEM-1	floR		fosA	mph(A)		qnrB91, qnrS1	arr-3	Δsul1, sul2	tet(A)	dfrA27	>512	>512	1/4	256	1/4	128	1	32	256	>512/4	>128/2432	16		ColRNAI			IncFII				IncR
015572	11	1	rectal swab	wzi64	KL64	O2v1	SRR7012068			aph(3')-Ia		aac(6')-Ib	ΔaadA2		blaKPC-2	blaCTX-M-65	blaSHV-11, blaTEM-1			fosA	mph(A)				Δsul1		dfrA12	>512	>512	0.25/4	128	≤0.25/4	128	1	128	256	>512/4	>128/2432	1		ColRNAI		IncFIB	IncFII				IncR
015574	11	1	rectal swab	wzi64	KL64	O2v1	SRR7012070			aph(3')-Ia		aac(6')-Ib	ΔaadA2		blaKPC-2	blaCTX-M-65	blaSHV-11, blaTEM-1			fosA	mph(A)				Δsul1		dfrA12	>512	>512	≤0.5/4	128	2/4	128	1	64	256	>512/4	>128/2432	1		ColRNAI		IncFIB	IncFII				IncR
015577	45		rectal swab	wzi149	KL62	O2v1	SRR7012012	aac(3)-IId		aph(6)-Id, aph(3'')-Ib		aac(6')-Ib	aadA1, aadA2		blaKPC-2	blaCTX-M-15	blaLAP-2, blaOXA, blaSHV-1, ΔblaTEM	floR		fosA		oqxA11, oqxB19	qnrB1, qnrS1		sul1, sul2	tet(A)	dfrA12, dfrA14	8	>512	≤0.5/4	64	1/4	128	1	16	32	512/4	>128/2432	4				IncFIB	IncFII				IncR
015581	11	7	rectal swab	wzi39	KL39	O3b	SRR7012040					aac(6')-Ib	aadA2		blaKPC-2	blaCTX-M-27	blaSHV-11, ΔblaTEM	floR		fosA		oqxA, oqxB	qnrB1		sul1	tet(D)	dfrA12, dfrA14	1	>512	≤0.5/4	64	2/4	128	2	64	64	512/4	>128/2432	1				IncFIB	IncFII				IncR
015584	11	2	rectal swab	wzi64	KL64	O2v1	SRR7012048				aac(6')-Ib-cr5	aac(6')-Ib	aadA16, aadA2		blaKPC-2	blaCTX-M-65	blaSHV-11, blaTEM-1	catA2		fosA		oqxA, oqxB		arr-3	Δsul1	tet(A)	dfrA27	4	>512	≤0.5/4	128	2/4	128	2	64	256	>512/4	>128/2432	1		ColRNAI			IncFII			IncN	IncR
015585	11	2	rectal swab	wzi64	KL64	O2v1	SRR7012023				aac(6')-Ib-cr5	aac(6')-Ib	aadA16, aadA2		blaKPC-2	blaCTX-M-65	blaSHV-11, blaTEM-1	catA2		fosA		oqxA, oqxB		arr-3	Δsul1	tet(A)	dfrA27	2	>512	≤0.5/4	128	2/4	128	2	64	256	>512/4	>128/2432	1		ColRNAI			IncFII			IncN	IncR
015592	11	2	rectal swab	wzi64	KL64	O2v1	SRR7012058				aac(6')-Ib-cr5	aac(6')-Ib	aadA16, aadA2		blaKPC-2	blaCTX-M-65	blaSHV-11, blaTEM-1	catA2		fosA		oqxA, oqxB		arr-3	Δsul1	tet(A)	dfrA27	4	>512	1/4	128	2/4	128	2	64	256	>512/4	>128/2432	2		ColRNAI			IncFII			IncN	IncR
015622	11	2	rectal swab	wzi64	KL64	O2v1	SRR7012080				aac(6')-Ib-cr5	aac(6')-Ib	aadA16, aadA2		blaKPC-2	blaCTX-M-65	blaSHV-11, blaTEM-1	catA2		fosA		oqxA, oqxB		arr-3	Δsul1	tet(A)	dfrA27	2	>512	1/4	64	2/4	128	2	32	128	>512/4	>128/2432	4		ColRNAI			IncFII			IncN	IncR
015623	11	2	rectal swab	wzi64	KL64	O2v1	SRR7012082				aac(6')-Ib-cr5		aadA16, aadA2		blaKPC-2	blaCTX-M-65	blaSHV-11, blaTEM-1	catA2		fosA		oqxA, oqxB		arr-3	Δsul1	tet(A)	dfrA27	>512	>512	≤0.5/4	64	2/4	128	2	32	128	512/4	>128/2432	4		ColRNAI			IncFII			IncN	IncR
015625	11	2	rectal swab	wzi64	KL64	O2v1	SRR7012051				aac(6')-Ib-cr5		aadA16, aadA2		blaKPC-12	blaCTX-M-65	blaSHV-11, blaTEM-1	catA2		fosA		oqxA, oqxB		arr-3	Δsul1	tet(A)	dfrA27	4	>512	≤0.5/4	128	4/4	128	2	16	64	512/4	>128/2432	1		ColRNAI			IncFII			IncN	IncR
015626	11	1	rectal swab	wzi64	KL64	O2v1	SRR7012073			aph(3')-Ia			ΔaadA2	rmtB1	blaKPC-2	blaCTX-M-65	blaSHV-11, blaTEM-1			fosA	mph(A)				Δsul1		dfrA12	>512	>512	≤0.5/4	128	2/4	128	2	32	256	>512/4	>128/2432	1		ColRNAI		IncFIB	IncFII				IncR
015627	11	1	rectal swab	wzi64	KL64	O2v1	SRR7012035						aadA2	rmtB1	blaKPC-2	blaCTX-M-65	blaSHV-11, blaTEM-1			fosA					Δsul1			>512	>512	≤0.5/4	128	4/4	128	1	32	128	>512/4	≤0.5/9.5	4		ColRNAI			IncFII				IncR
015628	11	1	rectal swab	wzi64	KL64	O2v1	SRR7012055						aadA2	rmtB1	blaKPC-2	blaCTX-M-65	blaSHV-11, blaTEM-1			fosA					Δsul1			>512	>512	≤0.5/4	64	2/4	128	1	32	128	>512/4	≤0.5/9.5	4		ColRNAI			IncFII				IncR
015633	11	1	rectal swab	wzi64	KL64	O2v1	SRR7012047						aadA2	rmtB1	blaKPC-2	blaCTX-M-65	blaSHV-11, blaTEM-1			fosA					Δsul1			>512	>512	2/4	128	4/4	128	0.5	64	256	>512/4	≤0.5/9.5	4		ColRNAI			IncFII				IncR
015636	11	1	rectal swab	wzi64	KL64	O2v1	SRR7012064			aph(3')-Ia			ΔaadA2	rmtB1	blaKPC-2	blaCTX-M-65	blaSHV-11, blaTEM-1			fosA	mph(A)				Δsul1		dfrA12	>512	>512	≤0.5/4	128	2/4	128	1	32	128	>512/4	>128/2432	1		ColRNAI		IncFIB	IncFII				IncR
015637	11	1	rectal swab	wzi64	KL64	O2v1	SRR7012028			aph(3')-Ia			ΔaadA2	rmtB1	blaKPC-2	blaCTX-M-65	blaSHV-11, blaTEM-1			fosA	mph(A)				Δsul1		dfrA12	>512	>512	≤0.5/4	64	4/4	128	1	32	128	>512/4	>128/2432	1		ColRNAI		IncFIB	IncFII				IncR
015640	11	1	rectal swab	wzi64	KL64	O2v1	SRR7012013						aadA2	rmtB1	blaKPC-2	blaCTX-M-65	blaSHV-11, blaTEM-1			fosA					Δsul1			>512	>512	≤0.5/4	64	2/4	128	1	64	256	>512/4	≤0.5/9.5	1		ColRNAI			IncFII				IncR
015642	37		rectal swab	wzi96	KL38	O3b	SRR7012076	aac(3)-IId		aph(6)-Id, aph(3'')-Ib						blaCTX-M-14, blaCTX-M-15	blaLAP-2, blaSHV-11, blaTEM-1	catA2		fosA		oqxA, oqxB	qnrS1		sul1, sul2	tet(A), tet(D)	dfrA1	4	512	0.25/4	256	0.5/4	8	1	4	4	>512/4	64/1216	4				IncFIB	IncFII
015643	292		rectal swab	wzi96	KL38	O3b	SRR7012042	aac(3)-IId		aph(3')-Ia, aph(6)-Id, aph(3'')-Ib	aac(6')-Ib-cr5		aadA16			blaCTX-M-3	blaSHV-11, blaTEM-1	floR		fosA	mph(A)	oqxA, oqxB19	qnrS1	arr-3	sul1, sul2	tet(A)	dfrA27	4	>512	0.25/4	128	2/4	1	1	4	4	>512/4	64/1216	2
015649	11	1	rectal swab	wzi64	KL64	O2v1	SRR7716672			aph(3')-Ia			ΔaadA2	rmtB1	blaKPC-2	blaCTX-M-65	blaSHV-11, blaTEM-1			fosA	mph(A)				Δsul1		dfrA12	>512	>512	0.5/4	128	2/4	512	2	64	8	>512/4	64/1216	4		ColRNAI		IncFIB	IncFII				IncR
015650	11	1	rectal swab	wzi64	KL64	O2v1	SRR7012011			aph(3')-Ia			ΔaadA2	rmtB1	blaKPC-2	blaCTX-M-65	blaSHV-11, blaTEM-1			fosA	mph(A)				Δsul1		dfrA12	>512	>512	0.5/4	128	4/4	128	2	128	256	>512/4	64/1216	1		ColRNAI		IncFIB	IncFII				IncR
015652	45		rectal swab	wzi149	KL62	O2v1	SRR7012019	aac(3)-IId		aph(6)-Id, aph(3'')-Ib		aac(6')-Ib	aadA1, aadA2		blaKPC-2	blaCTX-M-15	blaLAP-2, blaOXA, blaSHV-1, ΔblaTEM	floR		fosA		oqxA11, oqxB19	qnrB1, qnrS1		sul1, sul2	tet(A)	dfrA12, dfrA14	32	>512	0.5/4	128	2/4	64	4	256	256	512/4	64/1216	4				IncFIB	IncFII				IncR
015656	11	1	rectal swab	wzi64	KL64	O2v1	SRR7012074			aph(3')-Ia		aac(6')-Ib	ΔaadA2		blaKPC-2	blaCTX-M-65	blaSHV-11, blaTEM-1			fosA	mph(A)				Δsul1		dfrA12	>512	>512	0.5/4	128	2/4	64	2	128	128	>512/4	64/1216	0.5		ColRNAI		IncFIB	IncFII				IncR
015658	11	1	rectal swab	wzi64	KL64	O2v1	SRR7012045					aac(6')-Ib	aadA2		blaKPC-2	blaCTX-M-65	blaSHV-11, blaTEM-1			fosA					Δsul1			>512	>512	0.5/4	64	2/4	256	2	32	128	512/4	≤1/19	<0.25		ColRNAI			IncFII				IncR
015659	11	1	rectal swab	wzi64	KL64	O2v1	SRR7012081					aac(6')-Ib	aadA2		blaKPC-2	blaCTX-M-65	blaSHV-11, blaTEM-1			fosA					Δsul1			>512	>512	0.5/4	256	2/4	128	1	128	256	>512/4	≤1/19	0.5		ColRNAI			IncFII				IncR
015663	11	1	rectal swab	wzi64	KL64	O2v1	SRR7012075			aph(3')-Ia		aac(6')-Ib	ΔaadA2		blaKPC-2	blaCTX-M-65	blaSHV-11, blaTEM-1			fosA	mph(A)				Δsul1		dfrA12	>512	>512	0.25/4	256	1/4	512	1	32	128	>512/4	64/1216	2		ColRNAI		IncFIB	IncFII				IncR
015664	11	1	rectal swab	wzi64	KL64	O2v1	SRR7012056					aac(6')-Ib			blaKPC-2	blaCTX-M-65	blaSHV-11, blaTEM-1			fosA								>512	>512	0.5/4	128	2/4	512	1	64	128	512/4	16/304	2		ColRNAI			IncFII				IncR
015667	11	1	rectal swab	wzi64	KL64	O2v1	SRR7012050					aac(6')-Ib	aadA2		blaKPC-2	blaCTX-M-65	blaSHV-11, blaTEM-1			fosA					Δsul1			32	>512	0.5/4	128	2/4	512	1	64	128	512/4	≤1/19	2		ColRNAI			IncFII				IncR
015669	45		rectal swab	wzi149	KL62	O2v1	SRR7716679	aac(3)-IId		aph(6)-Id, aph(3'')-Ib		aac(6')-Ib	aadA1, aadA2		blaKPC-2	blaCTX-M-15	blaLAP-2, blaOXA, blaSHV-1, ΔblaTEM	floR		fosA		oqxA11, oqxB19	qnrS1		sul1, sul2	tet(A)	dfrA12	>512	>512	0.5/4	128	1/4	64	2	128	256	>512/4	64/1216	16				IncFIB	IncFII				IncR
015671	11	1	rectal swab	wzi64	KL64	O2v1	SRR7716680			aph(3')-Ia		aac(6')-Ib	ΔaadA2		blaKPC-2	blaCTX-M-65	blaSHV-11, blaTEM-1			fosA	mph(A)				Δsul1		dfrA12	>512	>512	0.5/4	256	4/4	64	2	32	128	>512/4	64/1216	0.5		ColRNAI		IncFIB	IncFII				IncR
015709	11	1	rectal swab	wzi64	KL64	O2v1	SRR7716659					aac(6')-Ib			blaKPC-2	blaCTX-M-65	blaSHV-11, blaTEM-1			fosA								>512	>512	0.5/4	128	2/4	512	2	64	64	>512/4	≤1/19	2		ColRNAI			IncFII				IncR
015710	11	1	rectal swab	wzi64	KL64	O2v1	SRR7716660					aac(6')-Ib	aadA2		blaKPC-2	blaCTX-M-65	blaSHV-11, blaTEM-1			fosA					Δsul1			>512	>512	0.5/4	128	2/4	256	2	32	64	>512/4	≤1/19	2		ColRNAI			IncFII				IncR
015711	11	1	rectal swab	wzi64	KL64	O2v1	SRR7716657					aac(6')-Ib			blaKPC-2	blaCTX-M-65	blaSHV-11, blaTEM-1			fosA								>512	>512	0.5/4	128	2/4	256	1	32	64	>512/4	≤1/19	1		ColRNAI			IncFII				IncR
015712	11	4	rectal swab	wzi209	KL47	OL101	SRR7716658					aac(6')-Ib			blaKPC-2	blaCTX-M-65	ΔblaSHV, blaTEM-1	catA2		fosA, fosA3								>512	>512	0.5/4	>512	2/4	512	2	128	128	>512/4	≤1/19	16		ColRNAI			IncFII		IncM2		IncR
015719	11	1	rectal swab	wzi64	KL64	O2v1	SRR7716655			aph(3')-Ia			ΔaadA2	rmtB1	blaKPC-2	blaCTX-M-65	blaSHV-11, blaTEM-1			fosA	mph(A)				Δsul1		dfrA12	>512	>512	0.5/4	128	2/4	64	1	32	64	>512/4	64/1216	<0.25		ColRNAI		IncFIB	IncFII				IncR
015742	11	1	rectal swab	wzi64	KL64	O2v1	SRR7716656						aadA2	rmtB1	blaKPC-2	blaCTX-M-65	blaSHV-11, blaTEM-1			fosA					Δsul1			>512	>512	0.5/4	128	2/4	512	1	128	64	>512/4	≤1/19	2		ColRNAI			IncFII				IncR
015743	11	1	rectal swab	wzi64	KL64	O2v1	SRR7716653						aadA2	rmtB1	blaKPC-2	blaCTX-M-65	blaSHV-11, blaTEM-1			fosA					Δsul1			>512	256	0.25/4	16	2/4	>512	2	64	128	256/4	>128/2432	2		ColRNAI			IncFII				IncR
015745	11	2	rectal swab	wzi64	KL64	O2v1	SRR10426312				aac(6')-Ib-cr5		aadA16, aadA2		blaKPC-12	blaCTX-M-65	blaSHV-11, blaTEM-1	catA2		fosA		oqxA, oqxB		arr-3	Δsul1	tet(A)	dfrA27	>512	512	0.25/4	64	4/4	256	2	8	32	256/4	≤1/19	2		ColRNAI			IncFII			IncN	IncR
015747	11	1	rectal swab	wzi64	KL64	O2v1	SRR7716654							rmtB1	blaKPC-2	blaCTX-M-65	blaSHV-11, blaTEM-1			fosA								>512	>512	0.5/4	64	2/4	256	1	64	64	>512/4	≤1/19	2		ColRNAI			IncFII				IncR
015748	11	4	rectal swab	wzi209	KL47	OL101	SRR7716651							rmtB1	blaKPC-2	blaCTX-M-65	ΔblaSHV, blaTEM-1	catA2		fosA, fosA3								>512	>512	1/4	>512	4/4	512	2	128	128	512/4	≤1/19	2		ColRNAI			IncFII		IncM2		IncR
015750	11	1	rectal swab	wzi64	KL64	O2v1	SRR7716652							rmtB1	blaKPC-2	blaCTX-M-65	blaSHV-11, blaTEM-1			fosA								>512	>512	1/4	128	2/4	512	2	64	64	512/4	4/76	2		ColRNAI			IncFII				IncR
015752	11	1	rectal swab	wzi64	KL64	O2v1	SRR7716648			aph(6)-Id, aph(3'')-Ib			aadA2	rmtB1	blaKPC-2	blaCTX-M-65	blaLAP-2, blaSHV-11, blaTEM-1	floR		fosA			qnrS1		sul1, sul2	tet(A)	dfrA12	>512	>512	1/4	128	4/4	256	2	64	128	>512/4	64/1216	4		ColRNAI		IncFIB	IncFII				IncR
015753	45		rectal swab	-	KL62	O2v1	SRR7716647	aac(3)-IId		aph(6)-Id, aph(3'')-Ib		aac(6')-Ib	aadA1		blaKPC-2	blaCTX-M-15	blaLAP-2, blaOXA, blaSHV-1, ΔblaTEM	floR		fosA		oqxA11, oqxB19	qnrB1, qnrS1		sul1, sul2	tet(A)	dfrA12, dfrA14	16	>512	0.5/4	128	4/4	256	2	32	128	512/4	64/1216	16				IncFIB	IncFII				IncR
015754	11	4	rectal swab	wzi209	KL47	OL101	SRR7716646					aac(6')-Ib			blaKPC-2	blaCTX-M-65	ΔblaSHV, blaTEM-1	catA2		fosA, fosA3								>512	>512	≤0.5/4	512	2/4	128	2	128	512	>512/4	≤0.5/9.5	16		ColRNAI			IncFII		IncM2		IncR
015756	11	1	rectal swab	wzi64	KL64	O2v1	SRR7716645					aac(6')-Ib	aadA2		blaKPC-2	blaCTX-M-65	blaSHV-11, blaTEM-1			fosA					Δsul1			>512	>512	≤0.5/4	128	2/4	128	2	64	256	>512/4	≤0.5/9.5	16		ColRNAI			IncFII				IncR
015761	11	1	rectal swab	wzi64	KL64	O2v1	SRR7716644					aac(6')-Ib			blaKPC-2	blaCTX-M-65	blaSHV-11, blaTEM-1			fosA								>512	>512	≤0.5/4	64	1/4	128	2	64	256	>512/4	≤0.5/9.5	16		ColRNAI			IncFII				IncR
015771	11	1	rectal swab	wzi64	KL64	O2v1	SRR7716643					aac(6')-Ib			blaKPC-2	blaCTX-M-65	blaSHV-11, blaTEM-1			fosA								>512	>512	≤0.5/4	64	2/4	128	2	64	256	>512/4	≤0.5/9.5	16		ColRNAI			IncFII				IncR
015784	11	1	rectal swab	wzi64	KL64	O2v1	SRR7716642					aac(6')-Ib			blaKPC-2	blaCTX-M-65	blaSHV-11, blaTEM-1			fosA								>512	>512	≤0.5/4	128	4/4	128	2	256	512	>512/4	≤0.5/9.5	16		ColRNAI			IncFII				IncR
015785	11	1	rectal swab	wzi64	KL64	O2v1	SRR7716641					aac(6')-Ib	aadA2		blaKPC-2	blaCTX-M-65	blaSHV-11, blaTEM-1			fosA					Δsul1			>512	>512	≤0.5/4	64	2/4	128	2	64	256	>512/4	≤0.5/9.5	16		ColRNAI			IncFII				IncR
015792	11	3	rectal swab	wzi64	KL64	O2v1	SRR10426311					aac(6')-Ib			blaKPC-2	blaCTX-M-65	blaSHV-11, blaTEM-1	catA2		fosA		oqxA, oqxB						>512	>512	≤0.5/4	64	≤0.5/4	128	2	128	512	>512/4	≤0.5/9.5	4		ColRNAI			IncFII				IncR
040013	11	1	blood	wzi64	KL64	O2v1	SRR6958741			aph(3')-Ia			ΔaadA2	rmtB1	blaKPC-2	blaCTX-M-65	blaSHV-11, blaTEM-1			fosA	mph(A)				Δsul1		dfrA12	>512	>512	0.5/4	128	2/4	>128	2	128	512	>512/4	128/2432	2		ColRNAI		IncFIB	IncFII				IncR
040014	11	1	perfusate	wzi64	KL64	O2v1	SRR6958748			aph(3')-Ia			ΔaadA2	rmtB1	blaKPC-2	blaCTX-M-65	blaSHV-11, blaTEM-1			fosA	mph(A)				Δsul1		dfrA12	>512	>512	0.5/4	128	2/4	8	0.5	128	256	>512/4	128/2432	2		ColRNAI		IncFIB	IncFII				IncR
040020	11	1	sputum	wzi64	KL64	O2v1	SRR6958750						aadA2	rmtB1	blaKPC-2	blaCTX-M-65	blaSHV-11, blaTEM-1			fosA					Δsul1			>512	>512	0.5/4	64	2/4	>128	2	64	256	>512/4	≤1/19	2		ColRNAI			IncFII				IncR
040021	11	1	sputum	wzi64	KL64	O2v1	SRR6958749						aadA2	rmtB1	blaKPC-2	blaCTX-M-65	blaSHV-11, blaTEM-1			fosA					Δsul1			>512	>512	0.5/4	128	2/4	4	2	128	256	>512/4	≤1/19	0.25		ColRNAI			IncFII				IncR
040030	11	1	sputum	wzi64	KL64	O2v1	SRR6958870						aadA2	rmtB1	blaKPC-2	blaCTX-M-65	blaSHV-11, blaTEM-1			fosA					Δsul1			>512	64	2/4	512	8/4	>512	1	128	256	>512/4	64/1216	4		ColRNAI			IncFII				IncR
040040	11	1	central venous catheter	wzi64	KL64	O2v1	SRR6958723			aph(3')-Ia			ΔaadA2	rmtB1	blaKPC-2	blaCTX-M-65	blaSHV-11, blaTEM-1			fosA	mph(A)				Δsul1		dfrA12	>512	>512	1/4	256	4/4	8	0.5	128	256	>512/4	128/2432	0.5		ColRNAI		IncFIB	IncFII				IncR
040044	11	1	tracheal secretion	wzi64	KL107	O2v1	SRR6958728			aph(3')-Ia			ΔaadA2	rmtB1	blaKPC-2	blaCTX-M-65	blaSHV-11, blaTEM-1			fosA	mph(A)				Δsul1		dfrA12	>512	>512	0.5/4	128	2/4	8	1	128	256	>512/4	128/2432	0.25		ColRNAI		IncFIB	IncFII				IncR
040050	11	1	central venous catheter	wzi64	KL64	O2v1	SRR6958729						aadA2	rmtB1	blaKPC-2	blaCTX-M-65	blaSHV-11, blaTEM-1			fosA					Δsul1			>512	>512	0.5/4	128	0.5/4	8	2	128	256	>512/4	≤0.5/9.5	0.15		ColRNAI			IncFII				IncR
040051	11	1	sputum	wzi64	KL64	O2v1	SRR6958722						aadA2	rmtB1	blaKPC-2	blaCTX-M-65	blaSHV-11, blaTEM-1			fosA					Δsul1			>512	>512	0.5/4	128	2/4	128	0.5	128	256	>512/4	≤0.5/9.5	0.5		ColRNAI			IncFII				IncR
040057	11	2	sputum	wzi64	KL64	O2v1	SRR6958826				aac(6')-Ib-cr5		aadA16, aadA2		blaKPC-2	blaCTX-M-65	blaSHV-11	catA2		fosA		oqxA, oqxB		arr-3	Δsul1		dfrA27	32	>512	0.5/4	128	2/4	8	2	128	256	>512/4	128/2432	0.25		ColRNAI			IncFII				IncR
115111	11	1	bile	wzi64	KL64	O2v1	SRR10426321			aph(3')-Ia			ΔaadA2	rmtB1	blaKPC-2	blaCTX-M-65	blaSHV-11, blaTEM-1			fosA	mph(A)				Δsul1		dfrA12	>512	64	0.5/4	256	2/4	256	2	256	512	>512/4	64/1216	4		ColRNAI		IncFIB	IncFII				IncR
115112	11	1	drainage fluid	wzi64	KL64	O2v1	SRR10426320			aph(3')-Ia			ΔaadA2	rmtB1	blaKPC-2	blaCTX-M-65	blaSHV-11, blaTEM-1			fosA	mph(A)				Δsul1		dfrA12	>512	64	0.5/4	256	4/4	>512	1	128	512	>512/4	64/1216	4		ColRNAI		IncFIB	IncFII				IncR
115123	11	4	ascites	wzi209	KL47	OL101	SRR10426319							rmtB1	blaKPC-2	blaCTX-M-65	blaTEM-1, ΔblaSHV	catA2		fosA, fosA3								>512	64	0.5/4	>512	1/4	256	1	128	256	>512/4	≤1/19	4		ColRNAI			IncFII		IncM2		IncR
Abbreviations
AMK	amikacin
AZT	aztreonam
AVI	avibactam
CAZ	ceftazidime
CIP	ciprofloxacin
COL	colistin
IMP	imipenem
PIP	piperacillin
TAZ	tazobactam
SMZ	sulfamethoxazole
TMP	trimethoprim
TIG	tigecycline
Note
Δ	truncated
[truncated: 20 more columns]
