# Supplementary material for: Arm race among closely-related carbapenem-resistant Klebsiella pneumoniae clones
Source: ISME Commun. 2022 Aug 22;2:76. doi: 10.1038/s43705-022-00163-y (PMC9723571; doi:10.1038/s43705-022-00163-y)
Supplement: Supplementary file 3 — Dataset S2 [file 43705_2022_163_MOESM3_ESM.xlsx]

## Sheet: Sheet5
Strain	clone_1_015003	clone_1_015004	clone_1_015005	clone_1_015073	clone_1_015075	clone_1_015076	clone_1_015078	clone_1_015079	clone_1_015080	clone_1_015085	clone_1_015091	clone_1_015093	clone_1_015095	clone_1_015098	clone_1_015099	clone_1_015103	clone_1_015104	clone_1_015107	clone_1_015109	clone_1_015110	clone_1_015112	clone_1_015113	clone_1_015114	clone_1_015121	clone_1_015123	clone_1_015131	clone_1_015132	clone_1_015133	clone_1_015134	clone_1_015141	clone_1_015142	clone_1_015144	clone_1_015155	clone_1_015156	clone_1_015229	clone_1_015230	clone_1_015231	clone_1_015232	clone_1_015235	clone_1_015237	clone_1_015238	clone_1_015240	clone_1_015245	clone_1_015254	clone_1_015255	clone_1_015256	clone_1_015257	clone_1_015271	clone_1_015275
clone_1_015003	0	4	7	6	7	8	7	5	8	4	8	3	9	8	8	8	8	8	8	8	8	8	10	9	9	5	3	9	8	9	10	2	2	4	7	10	10	11	5	9	9	11	3	8	5	11	10	8	9
clone_1_015004	4	0	7	6	7	8	7	5	8	4	8	3	9	8	8	8	8	8	8	8	8	8	10	9	9	5	3	9	8	9	10	2	2	4	7	10	10	11	5	9	9	11	1	8	5	11	10	8	9
clone_1_015005	7	7	0	1	2	3	2	6	3	7	3	6	4	3	3	3	3	3	3	3	3	3	5	4	4	6	4	4	3	4	5	5	5	5	2	5	5	6	8	4	4	6	6	3	6	6	5	3	4
clone_1_015073	6	6	1	0	1	2	1	5	2	6	2	5	3	2	2	2	2	2	2	2	2	2	4	3	3	5	3	3	2	3	4	4	4	4	1	4	4	5	7	3	3	5	5	2	5	5	4	2	3
clone_1_015075	7	7	2	1	0	3	2	6	3	7	3	6	4	3	3	3	3	3	3	3	3	3	5	4	4	6	4	4	3	4	5	5	5	5	2	5	5	6	8	4	4	6	6	3	6	6	5	3	4
clone_1_015076	8	8	3	2	3	0	3	7	4	8	4	7	1	4	4	4	4	4	4	0	4	4	5	4	5	7	5	5	4	4	5	6	6	6	3	6	6	7	9	4	5	7	7	4	7	7	6	4	4
clone_1_015078	7	7	2	1	2	3	0	6	3	7	3	6	4	3	3	3	3	3	3	3	3	3	5	4	4	6	4	4	3	4	5	5	5	5	2	5	5	6	8	4	4	6	6	3	6	6	5	3	4
clone_1_015079	5	5	6	5	6	7	6	0	7	5	7	4	8	7	7	7	7	7	7	7	7	7	9	8	8	4	2	8	7	8	9	3	3	3	6	9	9	10	6	8	8	10	4	7	4	10	9	7	8
clone_1_015080	8	8	3	2	3	4	3	7	0	8	4	7	5	4	4	4	4	4	4	4	4	2	6	5	5	7	5	5	4	5	6	6	6	6	3	6	6	7	9	5	5	7	7	4	7	7	6	4	5
clone_1_015085	4	4	7	6	7	8	7	5	8	0	8	3	9	8	8	8	8	8	8	8	8	8	10	9	9	5	3	9	8	9	10	2	2	4	7	10	10	11	1	9	9	11	3	8	5	11	10	8	9
clone_1_015091	8	8	3	2	3	4	3	7	4	8	0	7	5	0	0	0	0	0	0	4	0	4	2	1	1	7	5	1	0	1	2	6	6	6	3	2	2	3	9	1	1	3	7	0	7	3	6	0	1
clone_1_015093	3	3	6	5	6	7	6	4	7	3	7	0	8	7	7	7	7	7	7	7	7	7	9	8	8	4	2	8	7	8	9	1	1	3	6	9	9	10	4	8	8	10	2	7	4	10	9	7	8
clone_1_015095	9	9	4	3	4	1	4	8	5	9	5	8	0	5	5	5	5	5	5	1	5	5	6	5	6	8	6	6	5	5	6	7	7	7	4	7	7	8	10	5	6	8	8	5	8	8	7	5	5
clone_1_015098	8	8	3	2	3	4	3	7	4	8	0	7	5	0	0	0	0	0	0	4	0	4	2	1	1	7	5	1	0	1	2	6	6	6	3	2	2	3	9	1	1	3	7	0	7	3	6	0	1
clone_1_015099	8	8	3	2	3	4	3	7	4	8	0	7	5	0	0	0	0	0	0	4	0	4	2	1	1	7	5	1	0	1	2	6	6	6	3	2	2	3	9	1	1	3	7	0	7	3	6	0	1
clone_1_015103	8	8	3	2	3	4	3	7	4	8	0	7	5	0	0	0	0	0	0	4	0	4	2	1	1	7	5	1	0	1	2	6	6	6	3	2	2	3	9	1	1	3	7	0	7	3	6	0	1
clone_1_015104	8	8	3	2	3	4	3	7	4	8	0	7	5	0	0	0	0	0	0	4	0	4	2	1	1	7	5	1	0	1	2	6	6	6	3	2	2	3	9	1	1	3	7	0	7	3	6	0	1
clone_1_015107	8	8	3	2	3	4	3	7	4	8	0	7	5	0	0	0	0	0	0	4	0	4	2	1	1	7	5	1	0	1	2	6	6	6	3	2	2	3	9	1	1	3	7	0	7	3	6	0	1
clone_1_015109	8	8	3	2	3	4	3	7	4	8	0	7	5	0	0	0	0	0	0	4	0	4	2	1	1	7	5	1	0	1	2	6	6	6	3	2	2	3	9	1	1	3	7	0	7	3	6	0	1
clone_1_015110	8	8	3	2	3	0	3	7	4	8	4	7	1	4	4	4	4	4	4	0	4	4	6	5	5	7	5	5	4	5	6	6	6	6	3	6	6	7	9	5	5	7	7	4	7	7	6	4	5
clone_1_015112	8	8	3	2	3	4	3	7	4	8	0	7	5	0	0	0	0	0	0	4	0	4	2	1	1	7	5	1	0	1	2	6	6	6	3	2	2	3	9	1	1	3	7	0	7	3	6	0	1
clone_1_015113	8	8	3	2	3	4	3	7	2	8	4	7	5	4	4	4	4	4	4	4	4	0	6	5	5	7	5	5	4	5	6	6	6	6	3	6	6	7	9	5	5	7	7	4	7	7	6	4	5
clone_1_015114	10	10	5	4	5	5	5	9	6	10	2	9	6	2	2	2	2	2	2	6	2	6	0	1	3	9	7	3	2	1	2	8	8	8	5	4	4	5	11	1	3	5	9	2	9	5	8	2	1
clone_1_015121	9	9	4	3	4	4	4	8	5	9	1	8	5	1	1	1	1	1	1	5	1	5	1	0	2	8	6	2	1	0	1	7	7	7	4	3	3	4	10	0	2	4	8	1	8	4	7	1	0
clone_1_015123	9	9	4	3	4	5	4	8	5	9	1	8	6	1	1	1	1	1	1	5	1	5	3	2	0	8	6	2	1	2	3	7	7	7	4	3	3	4	10	2	2	4	8	1	8	4	7	1	2
clone_1_015131	5	5	6	5	6	7	6	4	7	5	7	4	8	7	7	7	7	7	7	7	7	7	9	8	8	0	2	8	7	8	9	3	3	3	6	9	9	10	6	8	8	10	4	7	2	10	9	7	8
clone_1_015132	3	3	4	3	4	5	4	2	5	3	5	2	6	5	5	5	5	5	5	5	5	5	7	6	6	2	0	6	5	6	7	1	1	1	4	7	7	8	4	6	6	8	2	5	2	8	7	5	6
clone_1_015133	9	9	4	3	4	5	4	8	5	9	1	8	6	1	1	1	1	1	1	5	1	5	3	2	2	8	6	0	1	2	3	7	7	7	4	1	1	2	10	2	2	2	8	1	8	2	7	1	2
clone_1_015134	8	8	3	2	3	4	3	7	4	8	0	7	5	0	0	0	0	0	0	4	0	4	2	1	1	7	5	1	0	1	2	6	6	6	3	2	2	3	9	1	1	3	7	0	7	3	6	0	1
clone_1_015141	9	9	4	3	4	4	4	8	5	9	1	8	5	1	1	1	1	1	1	5	1	5	1	0	2	8	6	2	1	0	1	7	7	7	4	3	3	4	10	0	2	4	8	1	8	4	7	1	0
clone_1_015142	10	10	5	4	5	5	5	9	6	10	2	9	6	2	2	2	2	2	2	6	2	6	2	1	3	9	7	3	2	1	0	8	8	8	5	4	4	5	11	1	3	5	9	2	9	5	8	2	1
clone_1_015144	2	2	5	4	5	6	5	3	6	2	6	1	7	6	6	6	6	6	6	6	6	6	8	7	7	3	1	7	6	7	8	0	0	2	5	8	8	9	3	7	7	9	1	6	3	9	8	6	7
clone_1_015155	2	2	5	4	5	6	5	3	6	2	6	1	7	6	6	6	6	6	6	6	6	6	8	7	7	3	1	7	6	7	8	0	0	2	5	8	8	9	3	7	7	9	1	6	3	9	8	6	7
clone_1_015156	4	4	5	4	5	6	5	3	6	4	6	3	7	6	6	6	6	6	6	6	6	6	8	7	7	3	1	7	6	7	8	2	2	0	5	8	8	9	5	7	7	9	3	6	3	9	8	6	7
clone_1_015229	7	7	2	1	2	3	2	6	3	7	3	6	4	3	3	3	3	3	3	3	3	3	5	4	4	6	4	4	3	4	5	5	5	5	0	5	5	6	8	4	4	6	6	3	6	6	5	3	4
clone_1_015230	10	10	5	4	5	6	5	9	6	10	2	9	7	2	2	2	2	2	2	6	2	6	4	3	3	9	7	1	2	3	4	8	8	8	5	0	2	1	11	3	3	1	9	2	9	1	8	2	3
clone_1_015231	10	10	5	4	5	6	5	9	6	10	2	9	7	2	2	2	2	2	2	6	2	6	4	3	3	9	7	1	2	3	4	8	8	8	5	2	0	3	11	3	3	3	9	2	9	3	8	2	3
clone_1_015232	11	11	6	5	6	7	6	10	7	11	3	10	8	3	3	3	3	3	3	7	3	7	5	4	4	10	8	2	3	4	5	9	9	9	6	1	3	0	12	4	4	2	10	3	10	2	9	3	4
clone_1_015235	5	5	8	7	8	9	8	6	9	1	9	4	10	9	9	9	9	9	9	9	9	9	11	10	10	6	4	10	9	10	11	3	3	5	8	11	11	12	0	10	10	12	4	9	6	12	11	9	10
clone_1_015237	9	9	4	3	4	4	4	8	5	9	1	8	5	1	1	1	1	1	1	5	1	5	1	0	2	8	6	2	1	0	1	7	7	7	4	3	3	4	10	0	2	4	8	1	8	4	7	1	0
clone_1_015238	9	9	4	3	4	5	4	8	5	9	1	8	6	1	1	1	1	1	1	5	1	5	3	2	2	8	6	2	1	2	3	7	7	7	4	3	3	4	10	2	0	4	8	1	8	4	7	1	2
clone_1_015240	11	11	6	5	6	7	6	10	7	11	3	10	8	3	3	3	3	3	3	7	3	7	5	4	4	10	8	2	3	4	5	9	9	9	6	1	3	2	12	4	4	0	10	3	10	0	9	3	4
clone_1_015245	3	1	6	5	6	7	6	4	7	3	7	2	8	7	7	7	7	7	7	7	7	7	9	8	8	4	2	8	7	8	9	1	1	3	6	9	9	10	4	8	8	10	0	7	4	10	9	7	8
clone_1_015254	8	8	3	2	3	4	3	7	4	8	0	7	5	0	0	0	0	0	0	4	0	4	2	1	1	7	5	1	0	1	2	6	6	6	3	2	2	3	9	1	1	3	7	0	7	3	6	0	1
clone_1_015255	5	5	6	5	6	7	6	4	7	5	7	4	8	7	7	7	7	7	7	7	7	7	9	8	8	2	2	8	7	8	9	3	3	3	6	9	9	10	6	8	8	10	4	7	0	10	9	7	8
clone_1_015256	11	11	6	5	6	7	6	10	7	11	3	10	8	3	3	3	3	3	3	7	3	7	5	4	4	10	8	2	3	4	5	9	9	9	6	1	3	2	12	4	4	0	10	3	10	0	9	3	4
clone_1_015257	10	10	5	4	5	6	5	9	6	10	6	9	7	6	6	6	6	6	6	6	6	6	8	7	7	9	7	7	6	7	8	8	8	8	5	8	8	9	11	7	7	9	9	6	9	9	0	6	7
clone_1_015271	8	8	3	2	3	4	3	7	4	8	0	7	5	0	0	0	0	0	0	4	0	4	2	1	1	7	5	1	0	1	2	6	6	6	3	2	2	3	9	1	1	3	7	0	7	3	6	0	1
clone_1_015275	9	9	4	3	4	4	4	8	5	9	1	8	5	1	1	1	1	1	1	5	1	5	1	0	2	8	6	2	1	0	1	7	7	7	4	3	3	4	10	0	2	4	8	1	8	4	7	1	0
clone_1_015288	6	6	1	0	1	2	1	5	2	6	2	5	3	2	2	2	2	2	2	2	2	2	4	3	3	5	3	3	2	3	4	4	4	4	1	4	4	5	7	3	3	5	5	2	5	5	4	2	3
clone_1_015289	3	3	6	5	6	7	6	4	7	3	7	2	8	7	7	7	7	7	7	7	7	7	9	8	8	4	2	8	7	8	9	1	1	3	6	9	9	10	4	8	8	10	2	7	4	10	9	7	8
clone_1_015296	6	6	9	8	9	10	9	7	10	2	10	5	11	10	10	10	10	10	10	10	10	10	12	11	11	7	5	11	10	11	12	4	4	6	9	12	12	13	1	11	11	13	5	10	7	13	12	10	11
clone_1_015305	9	9	4	3	4	5	4	8	3	9	5	8	6	5	5	5	5	5	5	5	5	5	7	6	6	8	6	6	5	6	7	7	7	7	4	7	7	8	10	6	6	8	8	5	8	8	7	5	6
clone_1_015307	9	9	4	3	4	5	4	8	5	9	5	8	6	5	5	5	5	5	5	5	5	5	7	6	6	8	6	6	5	6	7	7	7	7	4	7	7	8	10	6	6	8	8	5	8	8	7	5	6
clone_1_015314	4	0	7	6	7	8	7	5	8	4	8	3	9	8	8	8	8	8	8	8	8	8	10	9	9	5	3	9	8	9	10	2	2	4	7	10	10	11	5	9	9	11	1	8	5	11	10	8	9
clone_1_015315	5	5	6	5	6	7	6	4	7	5	7	4	8	7	7	7	7	7	7	7	7	7	9	8	8	2	2	8	7	8	9	3	3	3	6	9	9	10	6	8	8	10	4	7	0	10	9	7	8
clone_1_015322	3	1	6	5	6	7	6	4	7	3	7	2	8	7	7	7	7	7	7	7	7	7	9	8	8	4	2	8	7	8	9	1	1	3	6	9	9	10	4	8	8	10	0	7	4	10	9	7	8
clone_1_015328	9	9	5	4	5	6	5	8	6	9	2	8	7	2	2	2	2	2	2	6	2	6	4	3	3	8	6	1	2	3	4	7	7	7	5	0	2	1	10	3	3	1	8	2	8	1	8	2	3
clone_1_015336	2	2	4	3	4	5	4	2	5	2	5	1	6	5	5	5	5	5	5	5	5	5	7	6	6	2	0	6	5	6	7	0	0	1	4	7	7	8	3	6	6	8	1	5	2	8	7	5	6
clone_1_015346	5	1	8	7	8	9	8	6	9	5	9	4	10	9	9	9	9	9	9	9	9	9	11	10	10	6	4	10	9	10	11	3	3	5	8	11	11	12	6	10	10	12	2	9	6	12	11	9	10
clone_1_015348	8	8	3	2	3	4	3	7	4	8	0	7	5	0	0	0	0	0	0	4	0	4	2	1	1	7	5	1	0	1	2	6	6	6	3	2	2	3	9	1	1	3	7	0	7	3	6	0	1
clone_1_015349	11	11	8	7	8	9	8	10	9	11	9	10	10	9	9	9	9	9	9	9	9	9	11	10	10	10	8	10	9	10	11	9	9	9	8	11	11	12	12	10	10	12	10	9	10	12	11	9	10
clone_1_015368	10	10	7	6	7	8	7	9	8	10	8	9	9	8	8	8	8	8	8	8	8	8	10	9	9	9	7	9	8	9	10	8	8	8	7	10	10	11	11	9	9	11	9	8	9	11	10	8	9
clone_1_015369	10	10	7	6	7	8	7	9	8	10	8	9	9	8	8	8	8	8	8	8	8	8	10	9	9	9	7	9	8	9	10	8	8	8	7	10	10	11	11	9	9	11	9	8	9	11	10	8	9
clone_1_015370	8	8	3	2	3	4	3	7	4	8	0	7	5	0	0	0	0	0	0	4	0	4	2	1	1	7	5	1	0	1	2	6	6	6	3	2	2	3	9	1	1	3	7	0	7	3	6	0	1
clone_1_015372	5	1	8	7	8	9	8	6	9	5	9	4	10	9	9	9	9	9	9	9	9	9	11	10	10	6	4	10	9	10	11	3	3	5	8	11	11	12	6	10	10	12	2	9	6	12	11	9	10
clone_1_015376	6	6	7	6	7	8	7	5	8	6	8	5	9	8	8	8	8	8	8	8	8	8	10	9	9	3	3	9	8	9	10	4	4	4	7	10	10	11	7	9	9	11	5	8	1	11	10	8	9
clone_1_015381	9	9	4	3	4	5	4	8	5	9	5	8	6	5	5	5	5	5	5	5	5	5	7	6	6	8	6	6	5	6	7	7	7	7	4	7	7	8	10	6	6	8	8	5	8	8	7	5	6
clone_1_015395	14	14	9	8	9	10	9	13	10	14	6	13	11	6	6	6	6	6	6	10	6	10	8	7	7	13	11	5	6	7	8	12	12	12	9	4	6	5	15	7	7	5	13	6	13	5	12	6	7
clone_1_015396	3	3	6	5	6	7	6	4	7	3	7	2	8	7	7	7	7	7	7	7	7	7	9	8	8	4	2	8	7	8	9	1	1	3	6	9	9	10	4	8	8	10	2	7	4	10	9	7	8
clone_1_015462	8	8	3	2	3	4	3	7	4	8	0	7	5	0	0	0	0	0	0	4	0	4	2	1	1	7	5	1	0	1	2	6	6	6	3	2	2	3	9	1	1	3	7	0	7	3	6	0	1
clone_1_015464	4	0	7	6	7	8	7	5	8	4	8	3	9	8	8	8	8	8	8	8	8	8	10	9	9	5	3	9	8	9	10	2	2	4	7	10	10	11	5	9	9	11	1	8	5	11	10	8	9
clone_1_015468	5	5	4	3	4	5	4	4	5	5	5	4	6	5	5	5	5	5	5	5	5	5	7	6	6	3	2	6	5	6	7	3	3	3	4	7	7	8	6	6	6	8	4	5	2	8	7	5	6
clone_1_015469	5	5	6	5	6	7	6	4	7	5	7	4	8	7	7	7	7	7	7	7	7	7	9	8	8	2	2	8	7	8	9	3	3	3	6	9	9	10	6	8	8	10	4	7	0	10	9	7	8
clone_1_015473	10	10	5	4	5	6	5	9	6	10	6	9	7	6	6	6	6	6	6	6	6	6	8	7	7	9	7	7	6	7	8	8	8	8	5	8	8	9	11	7	7	9	9	6	9	9	8	6	7
clone_1_015478	14	14	9	8	9	10	9	13	10	14	6	13	11	6	6	6	6	6	6	10	6	10	8	7	7	13	11	5	6	7	8	12	12	12	9	4	6	5	15	7	7	5	13	6	13	5	12	6	7
clone_1_015479	11	11	8	7	8	9	8	10	9	11	9	10	10	9	9	9	9	9	9	9	9	9	11	10	10	10	8	10	9	10	11	9	9	9	8	11	11	12	12	10	10	12	10	9	10	12	11	9	10
clone_1_015480	7	7	0	1	2	3	2	6	3	7	3	6	4	3	3	3	3	3	3	3	3	3	5	4	4	6	4	4	3	4	5	5	5	5	2	5	5	6	8	4	4	6	6	3	6	6	5	3	4
clone_1_015488	6	6	1	0	1	2	1	5	2	6	2	5	3	2	2	2	2	2	2	2	2	2	4	3	3	5	3	3	2	3	4	4	4	4	1	4	4	5	7	3	3	5	5	2	5	5	4	2	3
clone_1_015493	6	2	9	8	9	10	9	7	10	6	10	5	11	10	10	10	10	10	10	10	10	10	12	11	11	7	5	11	10	11	12	4	4	6	9	12	12	13	7	11	11	13	3	10	7	13	12	10	11
clone_1_015522	8	8	3	2	3	4	3	7	4	8	0	7	5	0	0	0	0	0	0	4	0	4	2	1	1	7	5	1	0	1	2	6	6	6	3	2	2	3	9	1	1	3	7	0	7	3	6	0	1
clone_1_015523	8	8	3	2	3	4	3	7	4	8	0	7	5	0	0	0	0	0	0	4	0	4	2	1	1	7	5	1	0	1	2	6	6	6	3	2	2	3	9	1	1	3	7	0	7	3	6	0	1
clone_1_015524	14	14	9	8	9	10	9	13	10	14	6	13	11	6	6	6	6	6	6	10	6	10	8	7	7	13	11	5	6	7	8	12	12	12	9	4	6	5	15	7	7	5	13	6	13	5	12	6	7
clone_1_015525	14	14	9	8	9	10	9	13	10	14	6	13	11	6	6	6	6	6	6	10	6	10	8	7	7	13	11	5	6	7	8	12	12	12	9	4	6	5	15	7	7	5	13	6	13	5	12	6	7
clone_1_015558	8	8	3	2	3	4	3	7	4	8	0	7	5	0	0	0	0	0	0	4	0	4	2	1	1	7	5	1	0	1	2	6	6	6	3	2	2	3	9	1	1	3	7	0	7	3	6	0	1
clone_1_015568	8	8	3	2	3	4	3	7	4	8	4	7	5	4	4	4	4	4	4	4	4	4	6	5	5	7	5	5	4	5	6	6	6	6	3	6	6	7	9	5	5	7	7	4	7	7	6	4	5
clone_1_015571	5	1	8	7	8	9	8	6	9	5	9	4	10	9	9	9	9	9	9	9	9	9	11	10	10	6	4	10	9	10	11	3	3	5	8	11	11	12	6	10	10	12	2	9	6	12	11	9	10
clone_1_015572	15	15	10	9	10	11	10	14	11	15	7	14	12	7	7	7	7	7	7	11	7	11	9	8	8	14	12	6	7	8	9	13	13	13	10	5	7	6	16	8	8	6	14	7	14	6	13	7	8
clone_1_015574	7	7	2	1	2	3	2	6	3	7	3	6	4	3	3	3	3	3	3	3	3	3	5	4	4	6	4	4	3	4	5	5	5	5	2	5	5	6	8	4	4	6	6	3	6	6	5	3	4
clone_1_015626	9	9	4	3	4	5	4	8	5	9	5	8	6	5	5	5	5	5	5	5	5	5	7	6	6	8	6	6	5	6	7	7	7	7	4	7	7	8	10	6	6	8	8	5	8	8	7	5	6
clone_1_015627	4	0	7	6	7	8	7	5	8	4	8	3	9	8	8	8	8	8	8	8	8	8	10	9	9	5	3	9	8	9	10	2	2	4	7	10	10	11	5	9	9	11	1	8	5	11	10	8	9
clone_1_015628	4	0	7	6	7	8	7	5	8	4	8	3	9	8	8	8	8	8	8	8	8	8	10	9	9	5	3	9	8	9	10	2	2	4	7	10	10	11	5	9	9	11	1	8	5	11	10	8	9
clone_1_015633	4	0	7	6	7	8	7	5	8	4	8	3	9	8	8	8	8	8	8	8	8	8	10	9	9	5	3	9	8	9	10	2	2	4	7	10	10	11	5	9	9	11	1	8	5	11	10	8	9
clone_1_015636	14	14	9	8	9	10	9	13	10	14	6	13	11	6	6	6	6	6	6	10	6	10	8	7	7	13	11	5	6	7	8	12	12	12	9	4	6	5	15	7	7	5	13	6	13	5	12	6	7
clone_1_015637	9	9	4	3	4	5	4	8	5	9	5	8	6	5	5	5	5	5	5	5	5	5	7	6	6	8	6	6	5	6	7	7	7	7	4	7	7	8	10	6	6	8	8	5	8	8	7	5	6
clone_1_015640	7	7	2	1	2	3	2	6	3	7	3	6	4	3	3	3	3	3	3	3	3	3	5	4	4	6	4	4	3	4	5	5	5	5	2	5	5	6	8	4	4	6	6	3	6	6	5	3	4
clone_1_015649	11	11	6	5	6	7	6	10	7	11	3	10	8	3	3	3	3	3	3	7	3	7	5	4	4	10	8	2	3	4	5	9	9	9	6	1	3	2	12	4	4	2	10	3	10	2	9	3	4
clone_1_015650	8	8	3	2	3	4	3	7	4	8	0	7	5	0	0	0	0	0	0	4	0	4	2	1	1	7	5	1	0	1	2	6	6	6	3	2	2	3	9	1	1	3	7	0	7	3	6	0	1
clone_1_015656	8	8	3	2	3	4	3	7	4	8	0	7	5	0	0	0	0	0	0	4	0	4	2	1	1	7	5	1	0	1	2	6	6	6	3	2	2	3	9	1	1	3	7	0	7	3	6	0	1
clone_1_015658	6	6	1	0	1	2	1	5	2	6	2	5	3	2	2	2	2	2	2	2	2	2	4	3	3	5	3	3	2	3	4	4	4	4	1	4	4	5	7	3	3	5	5	2	5	5	4	2	3
clone_1_015659	5	5	1	0	1	2	1	4	1	5	2	4	3	2	2	2	2	2	2	2	2	1	3	2	3	4	2	2	2	2	3	3	3	3	0	3	3	4	6	2	3	3	4	2	4	3	4	2	2
clone_1_015663	7	7	2	1	2	3	2	6	3	7	3	6	4	3	3	3	3	3	3	3	3	3	5	4	4	6	4	4	3	4	5	5	5	5	2	5	5	6	8	4	4	6	6	3	6	6	5	3	4
clone_1_015664	4	0	7	6	7	8	7	5	8	4	8	3	9	8	8	8	8	8	8	8	8	8	10	9	9	5	3	9	8	9	10	2	2	4	7	10	10	11	5	9	9	11	1	8	5	11	10	8	9
clone_1_015667	6	2	9	8	9	10	9	7	10	6	10	5	11	10	10	10	10	10	10	10	10	10	12	11	11	7	5	11	10	11	12	4	4	6	9	12	12	13	7	11	11	13	3	10	7	13	12	10	11
clone_1_015671	12	12	7	6	7	8	7	11	8	12	8	11	9	8	8	8	8	8	8	8	8	8	10	9	9	11	9	9	8	9	10	10	10	10	7	10	10	11	13	9	9	11	11	8	11	11	10	8	9
clone_1_015709	4	0	7	6	7	8	7	5	8	4	8	3	9	8	8	8	8	8	8	8	8	8	10	9	9	5	3	9	8	9	10	2	2	4	7	10	10	11	5	9	9	11	1	8	5	11	10	8	9
clone_1_015710	5	1	8	7	8	9	8	6	9	5	9	4	10	9	9	9	9	9	9	9	9	9	11	10	10	6	4	10	9	10	11	3	3	5	8	11	11	12	6	10	10	12	2	9	6	12	11	9	10
clone_1_015711	4	0	7	6	7	8	7	5	8	4	8	3	9	8	8	8	8	8	8	8	8	8	10	9	9	5	3	9	8	9	10	2	2	4	7	10	10	11	5	9	9	11	1	8	5	11	10	8	9
clone_1_015719	11	11	6	5	6	7	6	10	7	11	3	10	8	3	3	3	3	3	3	7	3	7	5	4	4	10	8	4	3	4	5	9	9	9	6	5	5	6	12	4	4	6	10	3	10	6	9	3	4
clone_1_015742	6	2	9	8	9	10	9	7	10	6	10	5	11	10	10	10	10	10	10	10	10	10	12	11	11	7	5	11	10	11	12	4	4	6	9	12	12	13	7	11	11	13	3	10	7	13	12	10	11
clone_1_015743	6	2	9	8	9	10	9	7	10	6	10	5	11	10	10	10	10	10	10	10	10	10	12	11	11	7	5	11	10	11	12	4	4	6	9	12	12	13	7	11	11	13	3	10	7	13	12	10	11
clone_1_015747	4	0	7	6	7	8	7	5	8	4	8	3	9	8	8	8	8	8	8	8	8	8	10	9	9	5	3	9	8	9	10	2	2	4	7	10	10	11	5	9	9	11	1	8	5	11	10	8	9
clone_1_015750	4	0	7	6	7	8	7	5	8	4	8	3	9	8	8	8	8	8	8	8	8	8	10	9	9	5	3	9	8	9	10	2	2	4	7	10	10	11	5	9	9	11	1	8	5	11	10	8	9
clone_1_015752	4	0	7	6	7	8	7	5	8	4	8	3	9	8	8	8	8	8	8	8	8	8	10	9	9	5	3	9	8	9	10	2	2	4	7	10	10	11	5	9	9	11	1	8	5	11	10	8	9
clone_1_015756	5	5	8	7	8	9	8	6	9	5	9	4	10	9	9	9	9	9	9	9	9	9	11	10	10	6	4	10	9	10	11	3	3	5	8	11	11	12	6	10	10	12	4	9	6	12	11	9	10
clone_1_015761	4	0	7	6	7	8	7	5	8	4	8	3	9	8	8	8	8	8	8	8	8	8	10	9	9	5	3	9	8	9	10	2	2	4	7	10	10	11	5	9	9	11	1	8	5	11	10	8	9
clone_1_015771	4	0	7	6	7	8	7	5	8	4	8	3	9	8	8	8	8	8	8	8	8	8	10	9	9	5	3	9	8	9	10	2	2	4	7	10	10	11	5	9	9	11	1	8	5	11	10	8	9
clone_1_015784	4	0	7	6	7	8	7	5	8	4	8	3	9	8	8	8	8	8	8	8	8	8	10	9	9	5	3	9	8	9	10	2	2	4	7	10	10	11	5	9	9	11	1	8	5	11	10	8	9
clone_1_015785	7	3	10	9	10	11	10	8	11	7	11	6	12	11	11	11	11	11	11	11	11	11	13	12	12	8	6	12	11	12	13	5	5	7	10	13	13	14	8	12	12	14	4	11	8	14	13	11	12
clone_1_040013	9	9	4	3	4	5	4	7	5	9	1	8	6	1	1	1	1	1	1	5	1	5	3	2	2	8	6	0	1	2	3	7	7	7	4	1	1	2	10	2	2	2	8	1	8	2	5	1	2
clone_1_040014	9	9	4	3	4	4	4	8	5	9	1	8	5	1	1	1	1	1	1	5	1	5	1	0	2	8	6	2	1	0	1	7	7	7	4	3	3	4	10	0	2	4	8	1	8	4	7	1	0
clone_1_040020	3	1	6	5	6	7	6	4	7	3	7	2	8	7	7	7	7	7	7	7	7	7	9	8	8	4	2	8	7	8	9	1	1	3	6	9	9	10	4	8	8	10	0	7	4	10	9	7	8
clone_1_040021	8	8	3	2	3	4	3	7	4	8	0	7	5	0	0	0	0	0	0	4	0	4	2	1	1	7	5	1	0	1	2	6	6	6	3	2	2	3	9	1	1	3	7	0	7	3	6	0	1
clone_1_040030	7	7	8	7	8	9	8	6	9	7	9	6	10	9	9	9	9	9	9	9	9	9	11	10	10	6	4	10	9	10	11	5	5	5	8	11	11	12	8	10	10	12	6	9	6	12	11	9	10
clone_1_040040	14	14	9	8	9	10	9	13	10	14	6	13	11	6	6	6	6	6	6	10	6	10	8	7	7	13	11	5	6	7	8	12	12	12	9	4	6	5	15	7	7	5	13	6	13	5	12	6	7
clone_1_040044	6	6	2	1	2	3	2	4	3	6	3	5	4	3	3	3	3	3	3	3	3	3	5	4	4	5	3	4	3	4	5	4	4	4	2	5	5	6	7	4	4	6	5	3	5	6	3	3	4
clone_1_040050	5	5	1	0	1	2	1	4	1	5	2	4	3	2	2	2	2	2	2	2	2	1	3	2	3	4	2	2	2	2	3	3	3	3	0	3	3	4	6	2	3	3	4	2	4	3	4	2	2
clone_1_040051	4	0	7	6	7	8	7	5	8	4	8	3	9	8	8	8	8	8	8	8	8	8	10	9	9	5	3	9	8	9	10	2	2	4	7	10	10	11	5	9	9	11	1	8	5	11	10	8	9
clone_1_115111	7	7	2	1	2	3	2	6	3	7	3	6	4	3	3	3	3	3	3	3	3	3	5	4	4	6	4	4	3	4	5	5	5	5	2	5	5	6	8	4	4	6	6	3	6	6	5	3	4
clone_1_115112	5	5	6	5	6	7	6	4	7	5	7	4	8	7	7	7	7	7	7	7	7	7	9	8	8	2	2	8	7	8	9	3	3	3	6	9	9	10	6	8	8	10	4	7	0	10	9	7	8
clone_3_015792	31	31	26	25	26	27	26	30	27	31	27	30	28	27	27	27	27	27	27	27	27	27	29	28	28	30	28	28	27	28	29	29	29	29	26	29	29	30	32	28	28	30	30	27	30	30	29	27	28
clone_2_015002	57	57	53	52	53	54	53	56	53	57	54	56	55	54	54	54	54	54	54	54	54	53	55	54	55	56	54	54	54	54	55	55	55	55	52	55	55	56	58	54	54	55	56	54	56	55	56	54	54
clone_2_015007	57	57	53	52	53	54	53	56	53	57	54	56	55	54	54	54	54	54	54	54	54	53	55	54	55	56	54	54	54	54	55	55	55	55	52	55	55	56	58	54	54	55	56	54	56	55	56	54	54
clone_2_015247	57	57	53	52	53	54	53	56	53	57	54	56	55	54	54	54	54	54	54	54	54	53	55	54	55	56	54	54	54	54	55	55	55	55	52	55	55	56	58	54	54	55	56	54	56	55	56	54	54
clone_2_015318	58	58	54	53	54	55	54	57	54	58	55	57	56	55	55	55	55	55	55	55	55	54	56	55	56	57	55	55	55	55	56	56	56	56	53	56	56	57	59	55	55	56	57	55	57	56	57	55	55
clone_2_015520	55	55	51	50	51	52	51	54	51	55	52	54	53	52	52	52	52	52	52	52	52	51	53	52	53	54	52	52	52	52	53	53	53	53	50	53	53	54	56	52	52	53	54	52	54	53	54	52	52
clone_2_015521	55	55	51	50	51	52	51	54	51	55	52	54	53	52	52	52	52	52	52	52	52	51	53	52	53	54	52	52	52	52	53	53	53	53	50	53	53	54	56	52	52	53	54	52	54	53	54	52	52
clone_2_015557	59	59	55	54	55	56	55	58	55	59	56	58	57	56	56	56	56	56	56	56	56	55	57	56	57	58	56	56	56	56	57	57	57	57	54	57	57	58	60	56	56	57	58	56	58	57	58	56	56
clone_2_015584	62	62	58	57	58	59	58	61	58	62	59	61	60	59	59	59	59	59	59	59	59	58	60	59	60	61	59	59	59	59	60	60	60	60	57	60	60	61	63	59	59	60	61	59	61	60	61	59	59
clone_2_015585	61	61	57	56	57	58	57	60	57	61	58	60	59	58	58	58	58	58	58	58	58	57	59	58	59	60	58	58	58	58	59	59	59	59	56	59	59	60	62	58	58	59	60	58	60	59	60	58	58
clone_2_015592	61	61	57	56	57	58	57	60	57	61	58	60	59	58	58	58	58	58	58	58	58	57	59	58	59	60	58	58	58	58	59	59	59	59	56	59	59	60	62	58	58	59	60	58	60	59	60	58	58
clone_2_015622	58	58	54	53	54	55	54	57	54	58	55	57	56	55	55	55	55	55	55	55	55	54	56	55	56	57	55	55	55	55	56	56	56	56	53	56	56	57	59	55	55	56	57	55	57	56	57	55	55
clone_2_015623	58	58	54	53	54	55	54	57	54	58	55	57	56	55	55	55	55	55	55	55	55	54	56	55	56	57	55	55	55	55	56	56	56	56	53	56	56	57	59	55	55	56	57	55	57	56	57	55	55
clone_2_015625	62	62	58	57	58	59	58	61	58	62	59	61	60	59	59	59	59	59	59	59	59	58	60	59	60	61	59	59	59	59	60	60	60	60	57	60	60	61	63	59	59	60	61	59	61	60	61	59	59
clone_2_015745	61	61	57	56	57	58	57	60	57	61	58	60	59	58	58	58	58	58	58	58	58	57	59	58	59	60	58	58	58	58	59	59	59	59	56	59	59	60	62	58	58	59	60	58	60	59	60	58	58
clone_2_040057	61	61	57	56	57	58	57	60	57	61	58	60	59	58	58	58	58	58	58	58	58	57	59	58	59	60	58	58	58	58	59	59	59	59	56	59	59	60	62	58	58	59	60	58	60	59	60	58	58
clone_4_015712	79	79	74	73	74	75	74	77	75	78	75	78	76	75	75	75	75	75	75	75	75	75	77	76	76	78	76	76	75	76	77	77	77	77	74	77	77	78	79	76	75	78	78	75	78	78	76	75	76
clone_4_015748	79	79	74	73	74	75	74	77	75	78	75	78	76	75	75	75	75	75	75	75	75	75	77	76	76	78	76	76	75	76	77	77	77	77	74	77	77	78	79	76	75	78	78	75	78	78	76	75	76
clone_4_015754	81	81	76	75	76	77	76	79	77	80	77	80	78	77	77	77	77	77	77	77	77	77	79	78	78	80	78	78	77	78	79	79	79	79	76	79	79	80	81	78	77	80	80	77	80	80	78	77	78
clone_4_115123	79	79	74	73	74	75	74	77	75	78	75	78	76	75	75	75	75	75	75	75	75	75	77	76	76	78	76	76	75	76	77	77	77	77	74	77	77	78	79	76	75	78	78	75	78	78	76	75	76
clone_5_015402	73	71	69	68	69	70	69	71	69	72	70	72	71	70	70	70	70	70	70	70	70	69	71	70	71	72	70	70	70	70	71	71	71	71	68	71	71	72	73	70	70	71	71	70	72	71	71	70	70
clone_6_015111	88	88	83	82	83	84	83	86	84	87	84	87	85	84	84	84	84	84	84	84	84	84	86	85	85	87	85	85	84	85	86	86	86	86	83	86	86	87	88	85	84	87	87	84	87	87	85	84	85
clone_6_015241	85	85	80	79	80	81	80	83	81	84	81	84	82	81	81	81	81	81	81	81	81	81	83	82	82	84	82	82	81	82	83	83	83	83	80	83	83	84	85	82	81	84	84	81	84	84	82	81	82
clone_7_015581	229	229	224	223	224	225	224	226	225	228	225	228	226	225	225	225	225	225	225	225	225	224	227	226	226	228	226	226	224	226	227	227	227	227	224	227	227	228	229	226	224	228	228	224	228	228	225	224	226
[truncated: 105 more columns]
