# Supplementary material for: Arm race among closely-related carbapenem-resistant Klebsiella pneumoniae clones
Source: ISME Commun. 2022 Aug 22;2:76. doi: 10.1038/s43705-022-00163-y (PMC9723571; doi:10.1038/s43705-022-00163-y)
Supplement: Supplementary file 4 — Dataset S3 [file 43705_2022_163_MOESM4_ESM.xlsx]

## Sheet: Sheet3
STRAIN	ST	clone	SOURCE	wzi	K_Locus	O_Locus	SRA	AMIKACIN/QUINOLONE	AMINOGLYCOSIDE	BETA-LACTAM	CARBAPENEM	CEPHALOSPORIN	CHLORAMPHENICOL	FOSFOMYCIN	KANAMYCIN	MACROLIDE	PHENICOL/QUINOLONE	RIFAMYCIN	STREPTOMYCIN	SULFONAMIDE	TETRACYCLINE	TRIMETHOPRIM	AMK	AZT	AZT/AVI	CAZ	CAZ/AVI	CIP	COL	IMP	MER	PIP/TAZ	SMZ/TMP	TIG	ColRNAI	IncFIB	IncFII	IncN	IncR	fyuA	irp1	irp2	mrkA	mrkB	mrkC	mrkD	mrkF	mrkH	mrkI
020027	11	2	sputum	wzi64	KL64	O2v1	SRR6955418		aac(6')-Ib	blaSHV-11, blaTEM-1	blaKPC-2	blaCTX-M-65	catA2	fosA		mph(A)	oqxA, oqxB		ΔaadA2	Δsul1		dfrA12	>512	>512	0.25/4	128	2/4	256	1	32	64	>512/4	>128/2432	1	ColRNAI	IncFIB	IncFII		IncR	fyuA	irp1	irp2	mrkA	mrkB	mrkC	mrkD	mrkF	mrkH	mrkI
020036	11	2	sputum	wzi64	KL64	O2v1	SRR6955404	aac(6')-Ib-cr5	aac(6')-Ib	blaSHV-11, blaTEM-1	blaKPC-2	blaCTX-M-65	catA2	fosA			oqxA, oqxB	arr-3	aadA16, aadA2	Δsul1	tet(A)	dfrA27	4	>512	0.5/4	64	1/4	256	2	128	256	>512/4	>128/2432	0.5	ColRNAI		IncFII	IncN	IncR	fyuA	irp1	irp2	mrkA	mrkB	mrkC	mrkD	mrkF	mrkH	mrkI
020037	11	9	sputum	wzi64	KL64	O2v1	SRR6955405		aac(6')-Ib	blaSHV-11, blaTEM-1	blaKPC-2	blaCTX-M-65	catA2	fosA, fosA3			oqxA, oqxB		aadA2	Δsul1			>512	>512	0.5/4	128	2/4	256	1	64	128	>512/4	<0.5/9.5	1	ColRNAI	IncFIB	IncFII		IncR	fyuA	irp1	irp2	mrkA	mrkB	mrkC	mrkD	mrkF	mrkH	mrkI
020089	11	9	secretion	wzi64	KL64	O2v1	SRR6958834		aac(6')-Ib	blaSHV-11, blaTEM-1	blaKPC-2	blaCTX-M-65	catA2	fosA, fosA3			oqxA, oqxB		aadA2	Δsul1			>512	>512	0.5/4	64	2/4	512	2	32	64	>512/4	<0.5/9.5	1	ColRNAI	IncFIB	IncFII		IncR	fyuA	irp1	irp2	mrkA	mrkB	mrkC	mrkD	mrkF	mrkH	mrkI
020091	11	1	sputum	wzi64	KL64	O2v1	SRR6958835		rmtB1	blaSHV-11, blaTEM-1	blaKPC-2	blaCTX-M-65		fosA	aph(3')-Ia	mph(A)			ΔaadA2	Δsul1		dfrA12	>512	>512	0.5/4	128	2/4	256	2	128	256	>512/4	128/2432	0.5	ColRNAI	IncFIB	IncFII		IncR	fyuA	irp1	irp2	mrkA	mrkB	mrkC	mrkD	mrkF	mrkH	mrkI
020092	11	9	sputum	wzi64	KL64	O2v1	SRR6958840		rmtB1	blaSHV-11, blaTEM-1	blaKPC-2	blaCTX-M-65	catA2	fosA, fosA3			oqxA, oqxB		aadA2	Δsul1			>512	>512	0.5/4	256	2/4	512	1	64	128	>512/4	<0.5/9.5	1	ColRNAI	IncFIB	IncFII		IncR	fyuA	irp1	irp2	mrkA	mrkB	mrkC	mrkD	mrkF	mrkH	mrkI
020093	11	1	sputum	wzi64	KL64	O2v1	SRR6958841		rmtB1	blaSHV-11, blaTEM-1	blaKPC-2	blaCTX-M-65		fosA					aadA2	Δsul1			>512	>512	0.5/4	128	1/4	32	2	64	256	>512/4	<0.5/9.5	0.5	ColRNAI		IncFII		IncR	fyuA	irp1	irp2	mrkA	mrkB	mrkC	mrkD	mrkF	mrkH	mrkI
020094	11	1	sputum	wzi64	KL64	O2v1	SRR6958838		rmtB1	blaSHV-11, blaTEM-1	blaKPC-2	blaCTX-M-65		fosA	aph(3')-Ia	mph(A)			ΔaadA2	Δsul1		dfrA12	>512	>512	0.5/4	128	2/4	32	2	64	256	>512/4	128/2432	0.5	ColRNAI	IncFIB	IncFII		IncR	fyuA	irp1	irp2	mrkA	mrkB	mrkC	mrkD	mrkF	mrkH	mrkI
020096	11	1	sputum	wzi64	KL64	O2v1	SRR6958842		rmtB1	blaSHV-11, blaTEM-1	blaKPC-2	blaCTX-M-65		fosA	aph(3')-Ia	mph(A)			ΔaadA2	Δsul1		dfrA12	>512	>512	1/4	256	4/4	512	2	128	256	>512/4	128/2432	2	ColRNAI	IncFIB	IncFII		IncR	fyuA	irp1	irp2	mrkA	mrkB	mrkC	mrkD	mrkF	mrkH	mrkI
020106	11	1	pleural fluid	wzi64	KL64	O2v1	SRR6958811		rmtB1	blaSHV-11, blaTEM-1	blaKPC-2	blaCTX-M-65		fosA	aph(3')-Ia	mph(A)			ΔaadA2	Δsul1		dfrA12	>512	>512	0.5/4	512	2/4	32	1	64	512	>512/4	128/2432	0.5	ColRNAI	IncFIB	IncFII		IncR	fyuA	irp1	irp2	mrkA	mrkB	mrkC	mrkD	mrkF	mrkH	mrkI
020108	11	1	sputum	wzi64	KL64	O2v1	SRR6958813		rmtB1	blaSHV-11, blaTEM-1	blaKPC-2	blaCTX-M-65		fosA	aph(3')-Ia	mph(A)			ΔaadA2	Δsul1		dfrA12	>512	>512	1/4	128	2/4	256	2	64	128	>512/4	128/2432	0.5	ColRNAI	IncFIB	IncFII		IncR	fyuA	irp1	irp2	mrkA	mrkB	mrkC	mrkD	mrkF	mrkH	mrkI
020109	11	1	sputum	wzi64	KL64	O2v1	SRR6958812		rmtB1	blaSHV-11, blaTEM-1	blaKPC-2	blaCTX-M-65		fosA	aph(3')-Ia	mph(A)			ΔaadA2	Δsul1		dfrA12	>512	>512	1/4	128	2/4	256	1	64	256	>512/4	>128/2432	0.5	ColRNAI	IncFIB	IncFII		IncR	fyuA	irp1	irp2	mrkA	mrkB	mrkC	mrkD	mrkF	mrkH	mrkI
020110	11	1	bile	wzi64	KL64	O2v1	SRR6958844		rmtB1	blaSHV-11, blaTEM-1	blaKPC-2	blaCTX-M-65		fosA	aph(3')-Ia	mph(A)			ΔaadA2	Δsul1		dfrA12	>512	>512	0.5/4	64	2/4	16	2	64	256	>512/4	128/2432	0.5	ColRNAI	IncFIB	IncFII		IncR	fyuA	irp1	irp2	mrkA	mrkB	mrkC	mrkD	mrkF	mrkH	mrkI
020112	11	1	blood	wzi64	KL64	O2v1	SRR6958846		rmtB1	blaSHV-11, blaTEM-1	blaKPC-2	blaCTX-M-65		fosA					aadA2	Δsul1			>512	>512	0.5/4	128	2/4	32	2	128	256	>512/4	128/2432	2	ColRNAI		IncFII		IncR	fyuA	irp1	irp2	mrkA	mrkB	mrkC	mrkD	mrkF	mrkH	mrkI
020113	11	1	blood	wzi64	KL64	O2v1	SRR6958847		rmtB1	blaSHV-11, blaTEM-1	blaKPC-2	blaCTX-M-65		fosA	aph(3')-Ia	mph(A)			ΔaadA2	Δsul1		dfrA12	>512	>512	0.5/4	128	2/4	16	2	128	512	>512/4	128/2432	0.5	ColRNAI	IncFIB	IncFII		IncR	fyuA	irp1	irp2	mrkA	mrkB	mrkC	mrkD	mrkF	mrkH	mrkI
020114	11	1	drainage fluid	wzi64	KL64	O2v1	SRR6958848		rmtB1	blaSHV-11, blaTEM-1	blaKPC-2	blaCTX-M-65		fosA	aph(3')-Ia	mph(A)			ΔaadA2	Δsul1		dfrA12	>512	>512	1/4	256	4/4	32	2	128	256	>512/4	<0.5/9.5	0.5	ColRNAI	IncFIB	IncFII		IncR	fyuA	irp1	irp2	mrkA	mrkB	mrkC	mrkD	mrkF	mrkH	mrkI
020115	11	2	drainage fluid	wzi64	KL64	O2v1	SRR6958849	aac(6')-Ib-cr5		blaSHV-11, blaTEM-1	blaKPC-2	blaCTX-M-65	catA2	fosA			oqxA, oqxB	arr-3	aadA16, aadA2	Δsul1	tet(A)	dfrA27	8	>512	0.5/4	256	2/4	256	4	128	256	>512/4	>128/2432	1			IncFII	IncN	IncR	fyuA	irp1	irp2	mrkA	mrkB	mrkC	mrkD	mrkF	mrkH	mrkI
020120	11	1	sputum	wzi64	KL64	O2v1	SRR6958852		rmtB1	blaSHV-11, blaTEM-1	blaKPC-2	blaCTX-M-65		fosA	aph(3')-Ia	mph(A)			ΔaadA2	Δsul1		dfrA12	>512	>512	0.5/4	128	4/4	16	2	128	256	>512/4	128/2432	0.5	ColRNAI	IncFIB	IncFII		IncR	fyuA	irp1	irp2	mrkA	mrkB	mrkC	mrkD	mrkF	mrkH	mrkI
020126	11	1	urine	wzi64	KL64	O2v1	SRR6958820		rmtB1	blaSHV-11, blaTEM-1	blaKPC-2	blaCTX-M-65		fosA	aph(3')-Ia	mph(A)			ΔaadA2	Δsul1		dfrA12	>512	>512	2/4	256	8/4	32	2	256	512	>512/4	128/2432	0.5	ColRNAI	IncFIB	IncFII		IncR	fyuA	irp1	irp2	mrkA	mrkB	mrkC	mrkD	mrkF	mrkH	mrkI
020130	11	8	blood	wzi64	KL64	O2v1	SRR6958817		rmtB1	blaSHV-11, blaTEM-1	blaKPC-2	blaCTX-M-65		fosA			oqxA, oqxB		aadA2	Δsul1			>512	>512	0.25/4	128	2/4	256	2	512	512	>512/4	64/1216	4	ColRNAI		IncFII		IncR	fyuA	irp1	irp2	mrkA	mrkB	mrkC	mrkD	mrkF	mrkH	mrkI
040002	11	1	sputum	wzi64	KL64	O2v1	SRR6958774		rmtB1	blaSHV-11, blaTEM-1	blaKPC-2	blaCTX-M-65		fosA	aph(3')-Ia	mph(A)			ΔaadA2	Δsul1		dfrA12	>512	>512	0.5/4	128	4/4	>128	2	128	512	512/4	128/2432	0.5	ColRNAI	IncFIB	IncFII		IncR	fyuA	irp1	irp2	mrkA	mrkB	mrkC	mrkD	mrkF	mrkH	mrkI
040011	11	1	urine	wzi64	KL64	OL102	SRR6958743		rmtB1	blaSHV-11, blaTEM-1	blaKPC-2	blaCTX-M-65		fosA	aph(3')-Ia	mph(A)			ΔaadA2	Δsul1		dfrA12	>512	>512	0.5/4	>512	4/4	8	1	256	512	>512/4	128/2432	1	ColRNAI	IncFIB	IncFII		IncR	fyuA	irp1	irp2	mrkA	mrkB	mrkC	mrkD	mrkF	mrkH	mrkI
095080	11	2	sputum	wzi64	KL64	O2v1	SRR7012010	aac(6')-Ib-cr5		blaSHV-11	blaKPC-2	blaCTX-M-65		fosA			oqxA, oqxB	arr-3	aadA16, aadA2	Δsul1	tet(A)	dfrA27	4	>512	0.25/4	256	4/4	128	1	128	64	>512/4	64/1216	0.5	ColRNAI		IncFII	IncN	IncR	fyuA	irp1	irp2	mrkA	mrkB	mrkC	mrkD	mrkF	mrkH	mrkI
095649	11	2	secretion	wzi64	KL64	O2v1	SRR5247215		rmtB1	blaSHV-11	blaKPC-2	blaCTX-M-65	catA2	fosA			oqxA, oqxB						>512	>512	0.25/4	64	2/4	>512	1	64	256	>512/4	>128/2432	0.5	ColRNAI		IncFII		IncR	fyuA	irp1	irp2	mrkA	mrkB	mrkC	mrkD	mrkF	mrkH	mrkI
040012	11	1	blood	wzi64	KL64	O2v1	SRR6958742		rmtB1	blaSHV-11, blaTEM-1	blaKPC-2	blaCTX-M-65		fosA					aadA2	Δsul1			>512	>512	0.5/4	512	4/4	64	1	512	256	>512/4	≤1/19	0.5	ColRNAI		IncFII		IncR	fyuA	irp1	irp2	mrkA	mrkB	mrkC	mrkD	mrkF	mrkH	mrkI
Abbreviations
AMK	amikacin
AZT	aztreonam
AVI	avibactam
CAZ	ceftazidime
CIP	ciprofloxacin
COL	colistin
IMP	imipenem
PIP	piperacillin
TAZ	tazobactam
SMZ	sulfamethoxazole
TMP	trimethoprim
TIG	tigecycline
Note
Δ	truncated
[truncated: 9 more columns]
