# Supplementary material for: Arm race among closely-related carbapenem-resistant Klebsiella pneumoniae clones
Source: ISME Commun. 2022 Aug 22;2:76. doi: 10.1038/s43705-022-00163-y (PMC9723571; doi:10.1038/s43705-022-00163-y)
Supplement: Supplementary file 5 — Dataset S4 [file 43705_2022_163_MOESM5_ESM.xlsx]

## Sheet: Sheet1
gene_id_WCHKP020120	log2FoldChange_020120	p_adj_020120	gene_name	gene_description	COG_category	COG_type
DGDECAOM_00270	3.50729	0.000408731	lamB	Maltoporin (phage lambda and maltose receptor)	G	metabolism
DGDECAOM_00275	3.66357	0.00136389	celC	PTS system, cellobiose-specific IIA component	G	metabolism
DGDECAOM_03210	3.03824	1.84011e-07	lsrA	Autoinducer 2 ABC transporter ATP-binding protein	P	metabolism
DGDECAOM_03225	3.00514	1.79815e-06	lsrB	Autoinducer 2 ABC transporter substrate-binding protein	G	metabolism
DGDECAOM_03830	3.14474	0.000518953	-	Integrating conjugative element protein	O	cellular processes and signaling
DGDECAOM_03905	3.44327	0.000757625	-	Conjugal transfer protein	S	poorly characterized
DGDECAOM_05055	4.17803	0.00260813	pduH	Propanediol dehydratase medium subunit	S	poorly characterized
DGDECAOM_05060	3.41329	4.43478e-11	pduG	Diol dehydratase reactivase subunit	D	cellular processes and signaling
DGDECAOM_05065	4.57124	3.52071e-06	pduE	Propanediol dehydratase small subunit	Q	metabolism
DGDECAOM_05070	4.29574	2.20028e-13	pduD	Propanediol dehydratase, medium subunit	Q	metabolism
DGDECAOM_05075	3.96092	1.20797e-08	pduC	Propanediol dehydratase large subunit	E	metabolism
DGDECAOM_05080	3.87506	3.16066e-07	pduB	Propanediol utilization microcompartment protein	E	metabolism
DGDECAOM_05085	5.98328	6.1196e-09	pduA	Propanediol utilization microcompartment protein	CQ	metabolism
DGDECAOM_05090	3.12678	5.03182e-08	glpF	Propanediol diffusion facilitatory	U	cellular processes and signaling
DGDECAOM_05145	3.03012	8.67816e-05	cbiG	Cobalamin biosynthesis protein	H	metabolism
DGDECAOM_05150	3.39951	1.2227e-07	cobJ	precorrin-3B C17-methyltransferase	H	metabolism
DGDECAOM_05155	3.06179	2.38921e-07	cobK	cobalt-precorrin-6A reductase	H	metabolism
DGDECAOM_05270	3.39151	0.00104848	fucU	L-fucose mutarotase	G	metabolism
DGDECAOM_05335	3.26407	6.61996e-06	metQ	ABC transporter substrate-binding protein	P	metabolism
DGDECAOM_05620	3.113	2.91621e-06	hmuT	ABC-type hemin transport system, periplasmic component	P	metabolism
DGDECAOM_05755	3.20501	5.92224e-05	hycA	Transcriptional repressor of hyc and hyp operons	E	metabolism
DGDECAOM_05770	3.01722	1.65849e-06	hycD	Hydrogenase 3 membrane subunit	C	metabolism
DGDECAOM_05780	3.17151	3.01517e-05	hycF	4Fe-4S dicluster domain-containing protein	C	metabolism
DGDECAOM_05905	3.97999	1.37187e-08	mntA	Zinc ABC transporter solute-binding protein	P	metabolism
DGDECAOM_06305	3.38299	0.000439663	-	Phage virion morphogenesis protein	S	poorly characterized
DGDECAOM_06370	3.61436	0.000416004	gpU	Phage tail protein	S	poorly characterized
DGDECAOM_07045	3.22009	0.0106412	-	Hypothetical protein	-	-
DGDECAOM_07115	3.51528	0.0049105	-	Hypothetical protein	-	-
DGDECAOM_07125	3.26227	0.0462911	-	Hypothetical protein	-	-
DGDECAOM_07150	3.29255	0.0447042	-	Hypothetical protein	-	-
DGDECAOM_07440	4.39672	6.18607e-05	eutS	Ethanolamine utilization microcompartment protein	E	metabolism
DGDECAOM_07445	6.23451	1.21311e-05	eutP	Ethanolamine utilization acetate kinase	E	metabolism
DGDECAOM_07450	4.71068	2.01227e-10	eutQ	Ethanolamine utilization acetate kinase	E	metabolism
DGDECAOM_07455	3.61876	3.99534e-06	eutT	Cobalamin adenosyltransferase	E	metabolism
DGDECAOM_07465	3.16027	0.000837404	eutM	BMC domain	CQ	metabolism
DGDECAOM_07470	3.16079	2.66853e-05	eutN	Ethanolamine utilization protein eutN	CQ	metabolism
DGDECAOM_07475	3.21343	0.000406569	eutE	Aldehyde dehydrogenase	C	metabolism
DGDECAOM_07480	3.79727	1.17985e-08	eutJ	Ethanolamine utilization protein	E	metabolism
DGDECAOM_07490	3.0993	0.000162637	eutH	ethanolamine utilization protein	E	metabolism
DGDECAOM_07500	3.3504	7.82264e-05	eutB	Ethanolamine ammonia lyase large subunit	E	metabolism
DGDECAOM_09350	3.38392	0.00094249	-	Hypothetical protein	-	-
DGDECAOM_09360	3.33977	0.0159391	-	Prophage regulatory protein	K	information storage and processing
DGDECAOM_10980	4.05918	1.19959e-08	-	Hypothetical protein	S	poorly characterized
DGDECAOM_10985	3.24596	2.89453e-07	metE	Methionine synthase	E	metabolism
DGDECAOM_12445	3.13505	0.00761493	benB	Small subunit of phenylpropionate dioxygenase	Q	metabolism
DGDECAOM_12710	3.68632	0.0347137	-	Hypothetical protein	C	metabolism
DGDECAOM_14525	3.02781	2.72672e-05	paaH	3-hydroxyacyl-CoA dehydrogenase	G	metabolism
DGDECAOM_15890	3.05802	0.000165419	celC	Phosphotransferase System	G	metabolism
DGDECAOM_17380	4.64278	0.000456595	-	Hypothetical protein	S	poorly characterized
DGDECAOM_18150	3.81233	0.0384397	FII	Phage major tail tube protein	S	poorly characterized
DGDECAOM_18190	3.26559	0.00339461	-	Baseplate assembly protein	S	poorly characterized
DGDECAOM_18240	3.05755	0.00458125	-	Phage head completion protein (GPL)	S	poorly characterized
DGDECAOM_18260	3.28439	1.36048e-05	-	Terminase RNaseH-like domain	-	-
DGDECAOM_18805	3.00494	2.0618e-06	-	Hypothetical protein	M	cellular processes and signaling
DGDECAOM_20030	3.19395	0.00256239	-	Fimbria/pilus periplasmic chaperone	S	poorly characterized
DGDECAOM_20100	3.10331	0.000223348	-	Hypothetical protein	J	information storage and processing
DGDECAOM_20630	3.21366	0.000475735	-	Ribosomal protein L31	S	poorly characterized
DGDECAOM_20890	3.11016	0.00718289	-	NIPSNAP family containing protein	P	metabolism
DGDECAOM_21385	3.27425	0.000122365	phnE	Phosphonate ABC transporter	U	cellular processes and signaling
DGDECAOM_22100	3.2203	0.000125226	gspG	Type II secretion system major pseudopilin	U	cellular processes and signaling
DGDECAOM_22115	3.02349	0.000879984	gspJ	Type II secretion system minor pseudopilin	T	cellular processes and signaling
DGDECAOM_23375	3.7938	1.10988e-08	cstA	Carbon starvation protein	S	poorly characterized
DGDECAOM_23380	3.53796	0.0118643	yjiX	Selenoprotein, putative	S	poorly characterized
DGDECAOM_23695	4.02069	0.0211217	-	Hypothetical protein	G	metabolism
DGDECAOM_23820	3.4092	2.26303e-05	cpdA	Phosphodiesterase	P	metabolism
DGDECAOM_24315	3.45877	2.61428e-05	ulaC	Phosphotransferase System	S	poorly characterized
DGDECAOM_24780	3.50271	1.42187e-05	phnK	Phosphonate C-P lyase system protein	E	metabolism
DGDECAOM_24990	3.03558	0.000275769	-	MBL fold metallo-hydrolase	E	metabolism
DGDECAOM_25175	3.05367	0.000186304	-	AzlC protein	S	poorly characterized
DGDECAOM_25675	3.24277	1.02911e-07	metE	Cobalamin-independent synthase	L	information storage and processing
DGDECAOM_26100	3.2054	5.6785e-05	ZinT	Metal-binding protein	L	information storage and processing
DGDECAOM_28070	3.82199	0.000726554	-	IS1 family transposase	-	-
DGDECAOM_28190	3.64397	0.0479297	-	IS5075 family transposase	-	-
DGDECAOM_28360	3.41681	0.000417926	-	Hypothetical protein	-	-
