# Supplementary material for: Arm race among closely-related carbapenem-resistant Klebsiella pneumoniae clones
Source: ISME Commun. 2022 Aug 22;2:76. doi: 10.1038/s43705-022-00163-y (PMC9723571; doi:10.1038/s43705-022-00163-y)
Supplement: Supplementary file 6 — Dataset S5 [file 43705_2022_163_MOESM6_ESM.xlsx]

## Sheet: Sheet1
pathway	gene	tag_in_WCHKP020120	log2fold_change	p_adj	tag_in_WCHKP020115	log2fold_change	p_adj
cobalamin biosynthesis and 1,2-propanediol metabolism pathway	cobD	DGDECAOM_04980	1.3	0.01433	BPOLOCGO_04980	0.42	1
	ackA	DGDECAOM_04985	1.11	0.0260555	BPOLOCGO_04985	0.62	1
	pduX	DGDECAOM_04990	2.35	0.000674175	BPOLOCGO_04990	0.62	1
	pduV	DGDECAOM_04995	2.21	0.033015	BPOLOCGO_04995	-0.35	1
	pduU	DGDECAOM_05000	0.14	0.891531	BPOLOCGO_05000	0.84	1
	pduT	DGDECAOM_05005	2.32	0.00458044	BPOLOCGO_05005	0.77	1
	pduS	DGDECAOM_05010	2.54	0.00168239	BPOLOCGO_05010	0.92	1
	pduQ	DGDECAOM_05015	2.46	0.00389832	BPOLOCGO_05015	0.57	1
	pduP	DGDECAOM_05020	0.97	0.0503841	BPOLOCGO_05020	0.05	1
	pduO	DGDECAOM_05025	2.27	0.00272239	BPOLOCGO_05025	0.7	1
	pduN	DGDECAOM_05030	1.65	0.0827216	BPOLOCGO_05030	0.99	1
	pduM	DGDECAOM_05035	2.37	0.0134599	BPOLOCGO_05035	0.94	1
	pduL	DGDECAOM_05040	2.44	2.77e-05	BPOLOCGO_05040	-0.34	1
	pduK	DGDECAOM_05045	2.52	0.00126863	BPOLOCGO_05045	0.38	1
	pduJ	DGDECAOM_05050	2.84	0.000182548	BPOLOCGO_05050	-0.01	1
	pduH	DGDECAOM_05055	4.18	0.00260813	BPOLOCGO_05055	-0.35	1
	pduG	DGDECAOM_05060	3.41	4.43e-11	BPOLOCGO_05060	-0.16	1
	pduE	DGDECAOM_05065	4.57	3.52e-06	BPOLOCGO_05065	-0.36	1
	pduD	DGDECAOM_05070	4.3	2.2e-13	BPOLOCGO_05070	0.27	1
	pduC	DGDECAOM_05075	3.96	1.21e-08	BPOLOCGO_05075	-0.13	0.992639
	pduB	DGDECAOM_05080	3.88	3.16e-07	BPOLOCGO_05080	0.18	1
	pduA	DGDECAOM_05085	5.98	6.12e-09	BPOLOCGO_05085	0.3	1
	pduF	DGDECAOM_05090	3.13	5.03e-08	BPOLOCGO_05090	0.27	1
	pocR	DGDECAOM_05100	1.37	0.00800275	BPOLOCGO_05100	0.55	1
	cbiA	DGDECAOM_05110	1.91	0.00348125	BPOLOCGO_05110	1.12	0.724949
	cbiB	DGDECAOM_05115	2.55	6.14e-06	BPOLOCGO_05115	1.5	0.545587
	cbiC	DGDECAOM_05120	2.34	0.000313873	BPOLOCGO_05120	1.51	0.597206
	cbiD	DGDECAOM_05125	2.74	0.000564858	BPOLOCGO_05125	1.48	0.652094
	cbiE	DGDECAOM_05130	2.34	0.000109713	BPOLOCGO_05130	1.64	0.518343
	cbiT	DGDECAOM_05135	2.33	0.00102751	BPOLOCGO_05135	1.49	1
	cbiF	DGDECAOM_05140	2.8	7.87e-07	BPOLOCGO_05140	1.96	0.480403
	cbiG	DGDECAOM_05145	3.03	8.68e-05	BPOLOCGO_05145	2.02	0.375458
	cbiH	DGDECAOM_05150	3.4	1.22e-07	BPOLOCGO_05150	1.77	0.545587
	cbiJ	DGDECAOM_05155	3.06	2.39e-07	BPOLOCGO_05155	1.97	0.366804
	cbiK	DGDECAOM_05160	2.96	3.43e-07	BPOLOCGO_05160	1.67	0.545587
	cbiL	DGDECAOM_05165	2.66	4.87e-06	BPOLOCGO_05165	1.78	0.416178
	cbiM	DGDECAOM_05170	2.29	0.000466028	BPOLOCGO_05170	2.13	0.33146
	cbiN	DGDECAOM_05175	1.27	0.16523	BPOLOCGO_05175	2.12	1
	cbiQ	DGDECAOM_05180	2.64	8.44e-06	BPOLOCGO_05180	1.96	1
	cbiO	DGDECAOM_05185	2.39	0.000309937	BPOLOCGO_05185	2.62	1
	cobQ	DGDECAOM_05190	2.47	2.55e-06	BPOLOCGO_05190	1.86	0.366804
	cobU	DGDECAOM_05195	2.6	1.52e-05	BPOLOCGO_05195	1.97	1
	cobT	DGDECAOM_05200	2.03	0.0010346	BPOLOCGO_05200	1.91	0.366804
ethanolamine metabolism pathway	eutS	DGDECAOM_07440	4.4	6.19e-05	BPOLOCGO_07525	0.55	1
	eutP	DGDECAOM_07445	6.23	1.21e-05	BPOLOCGO_07530	1.22	1
	eutQ	DGDECAOM_07450	4.71	2.01e-10	BPOLOCGO_07535	0.93	0.90059
	eutT	DGDECAOM_07455	3.62	4e-06	BPOLOCGO_07540	1.11	0.873435
	eutD	DGDECAOM_07460	2.88	0.00317784	BPOLOCGO_07545	1.48	0.644844
	eutM	DGDECAOM_07465	3.16	0.000837404	BPOLOCGO_07550	1	0.878193
	eutN	DGDECAOM_07470	3.16	2.67e-05	BPOLOCGO_07555	1.47	1
	eutE	DGDECAOM_07475	3.21	0.000406569	BPOLOCGO_07560	1.36	0.788014
	eutJ	DGDECAOM_07480	3.8	1.18e-08	BPOLOCGO_07565	1.75	0.687588
	eutG	DGDECAOM_07485	2.64	0.00267528	BPOLOCGO_07570	1.77	0.553113
	eutH	DGDECAOM_07490	3.1	0.000162637	BPOLOCGO_07575	1.8	1
	eutA	DGDECAOM_07495	2.5	0.00298376	BPOLOCGO_07580	1.6	0.545587
	eutB	DGDECAOM_07500	3.35	7.82e-05	BPOLOCGO_07585	1.73	0.645556
	eutC	DGDECAOM_07505	2.83	0.000451365	BPOLOCGO_07590	1.7	1
	eutL	DGDECAOM_07510	1.76	0.000951739	BPOLOCGO_07595	1.8	1
	eutK	DGDECAOM_07515	1.87	0.00338273	BPOLOCGO_07600	1.42	1
	eutR	DGDECAOM_07520	1.22	0.0123894	BPOLOCGO_07605	2.08	1
