# Supplementary material for: Arm race among closely-related carbapenem-resistant Klebsiella pneumoniae clones
Source: ISME Commun. 2022 Aug 22;2:76. doi: 10.1038/s43705-022-00163-y (PMC9723571; doi:10.1038/s43705-022-00163-y)
Supplement: Supplementary file 7 — Dataset S6 [file 43705_2022_163_MOESM7_ESM.xlsx]

## Sheet: summary
Accession no.	Biosample	Assembly	strain or isolate	ST	K_locus	between_phage_cov	between_direction	phage_1_cov	phage_2_cov
AP006725.1	SAMD00060934	GCA_000009885.1	NTUH-K2044	23	KL1	0.99	same_as_120	0.278034	0.0866022
CP000647.1	SAMN02603941	GCA_000016305.1	ATCC 700721; MGH 78578	38	KL52	0.99	same_as_120	0.494719	0.148906
CP002910.1	SAMN02603582	GCA_000220485.1	KCTC 2242	375	KL2	0.99	same_as_120	0.649494	0.0866022
CP003200.1	SAMN02602959	GCA_000240185.2	HS11286	11	KL103	0.99	same_as_120	0.711405	0.180057
CP007727.1	SAMN01057614	GCA_000281435.2	KPNIH10	258	KL107	1	same_as_120	1	0.501574
CP008827.1	SAMN01057611	GCA_000281535.2	KPNIH1	258	KL107	1	same_as_120	1	0.501574
CP003785.1	SAMN02603641	GCA_000294365.1	1084	23	KL1 (close to)	0.99	same_as_120	0.308989	0.117754
CP006659.2	SAMN02152539	GCA_000364385.3	ATCC BAA-2146	11	KL74 (close to)	1	same_as_120	0.969045	0.62618
CP011980.1	SAMN02141993	GCA_000406765.2	500_1420	258	KL106 (close to)	0.99	same_as_120	0.80427	0.180057
CP011976.1	SAMN02141981	GCA_000417225.2	DMC1097	258	KL107	1	same_as_120	1	0.501574
CP011985.1	SAMN02141972	GCA_000417265.2	UHKPC07	258	KL106	0.99	same_as_120	0.80427	0.180057
CP012883.1	SAMN02470575	GCA_000465975.2	KP-1	29	KL54	0.99	same_as_120	0.278034	0.0866022
CP006648.1	SAMN02603668	GCA_000474015.1	CG43	86	KL2 (close to)	0.99	same_as_120	0.247079	0.0866022
CP003999.1	SAMN02641520	GCA_000512165.1	Kp13	442	KL107	1	same_as_120	0.318989	0.470422
CP006918.1	SAMN03081501	GCA_000597905.1	30684/NJST258_2	258	KL107	1	same_as_120	1	0.719635
CP006923.1	SAMN03081502	GCA_000598005.1	30660/NJST258_1	258	KL107	1	same_as_120	1	0.719635
CP007731.1	SAMN02713685	GCA_000695935.1	KPNIH27	34	KL37	0.99	same_as_120	0.308989	0.180057
CP008797.1	SAMN02786855	GCA_000714675.1	KPNIH24	258	KL106	0.99	same_as_120	0.80427	0.180057
CP008831.1	SAMN02786856	GCA_000717515.1	KPR0928	258	KL106	0.99	same_as_120	0.80427	0.180057
CP006798.1	SAMN03081487	GCA_000733255.1	PittNDM01	14	KL2	0.99	same_as_120	0.339944	0.180057
CP009114.1	SAMN02777842	GCA_000739495.1	carbapenem-resistant blaNDM-1	395	KL108	0.99	same_as_120	0.711405	0.180057
CP009208.1	SAMN02982872	GCA_000742755.1	ATCC 43816 KPPR1	493	KL2	0.99	same_as_120	0.278034	0.0866022
CP008929.1	SAMN02885365	GCA_000764615.1	PMK1	15	KL112 (close to)	0.99	same_as_120	0.370899	0.180057
CP009771.1	SAMN02720898	GCA_000775375.1	KPNIH33	258	KL107	1	same_as_120	1	0.595029
CP009775.1	SAMN02820981	GCA_000775395.1	KPNIH32	258	KL107	0.99	same_as_120	0.99	0.522725
CP009461.1	SAMN02649400	GCA_000775955.1	XH209	17	KL38	0.99	same_as_120	0.247079	0.0866022
CP009863.1	SAMN02803823	GCA_000784945.1	KPNIH29	1518	KL64	0.93	same_as_120	0.248989	0.0577539
CP009872.1	SAMN02820977	GCA_000784985.1	KPNIH30	258	KL106	0.99	same_as_120	0.80427	0.180057
CP009876.1	SAMN02820980	GCA_000785005.1	KPNIH31	392	KL27	0.99	same_as_120	0.463764	0.148906
CP006738.1	SAMN03274239	GCA_000813205.1	HK787	86	KL2	0.99	same_as_120	0.278034	0.0866022
CP010392.1	SAMN03067424	GCA_000814305.1	34618	258	KL63	0.99	same_as_120	0.339944	0.148906
CP006722.1	SAMN03097203	GCA_000814805.1	1158	65	KL2	0.98	same_as_120	0.237079	0.0454506
FO834906.1	SAMEA3283117	GCA_000968155.1	Kp52.145	66	KL2	0.99	same_as_115	0.649494	0.0866022
CP011578.1	SAMN03024610	GCA_001022035.1	CAV1392	11	KL125	0.99	same_as_120	0.80427	0.180057
CP011624.1	SAMN03024590	GCA_001022175.1	CAV1344	941	KL25	0.99	same_as_120	0.494719	0.522725
CP011647.1	SAMN03024583	GCA_001022235.1	CAV1596	258	KL107	0.99	same_as_120	0.99	0.148906
CP073054.2	SAMN03280386	GCA_001185665.3	MGH83	309	KL42	0.99	same_as_120	0.278034	0.117754
CP012753.1	SAMN04044480	GCA_001307175.1	KP617	14	KL2	0.99	same_as_120	0.370899	0.180057
CP023487.1	SAMN04011426	GCA_001316565.3	ST101:960186733	101	KL17	0.99	same_as_120	0.308989	0.335815
LN824133.1	SAMEA3257677	GCA_001455995.1	MS6671	147	KL64	0.99	same_as_120	0.463764	0.148906
CP012987.1	SAMN04168649	GCA_001456055.3	KpN01	278	KL136	0.99	same_as_120	0.432809	0.0554506
CP012992.1	SAMN04168654	GCA_001456095.3	KpN06	278	KL136	0.99	same_as_120	0.463764	0.117754
CP013322.1	SAMN03733725	GCA_001456135.1	CAV1193	941	KL25	0.99	same_as_120	0.494719	0.522725
CP013711.1	SAMN04357099	GCA_001482345.1	J1	111	KL113	0.99	same_as_120	0.278034	0.117754
CP014004.1	SAMN04421276	GCA_001521895.1	NUHL24835	14	KL2	0.99	same_as_120	0.773315	0.117754
CP014010.1	SAMN04377968	GCA_001529935.1	RJF999	23	KL1	1	same_as_120	0.257079	0.376967
CP014008.1	SAMN04377969	GCA_001530015.1	RJF293	374	KL2	0.99	same_as_120	0.278034	0.0866022
CP012743.1	SAMN04087461	GCA_001611055.1	TGH8	383	KL30	0.99	same_as_120	0.68045	0.460422
CP012744.1	SAMN04087462	GCA_001611095.1	TGH10	383	KL30	0.99	same_as_120	0.711405	0.491574
CP015500.1	SAMN04917370	GCA_001644765.1	SKGH01	147	KL64	0.99	same_as_120	0.463764	0.148906
CP015753.1	SAMN04992856	GCA_001646625.1	W14	1536	KL30	0.99	same_as_120	0.278034	0.0866022
CP014755.1	SAMN03455970	GCA_001648215.1	AATZP	147	KL64	0.99	same_as_120	0.463764	0.117754
CP015990.1	SAMN05188406	GCA_001663195.1	BR	15	KL112	0.99	same_as_120	0.339944	0.117754
CP014762.1	SAMN03455930	GCA_001663295.1	KPNIH39	37	KL15	0.99	same_as_120	0.308989	0.117754
CP015025.1	SAMN03455975	GCA_001663435.1	Kpn223	273	KL74	0.99	same_as_120	0.463764	0.117754
CP015130.1	SAMN03455976	GCA_001663455.1	Kpn555	2623	KL52	0.99	same_as_120	0.463764	0.117754
CP014647.1	SAMN03701676	GCA_001675125.1	KPNIH36	258	KL107	1	same_as_120	1	0.501574
CP016159.1	SAMN05170048	GCA_001676825.1	TH1	1536	KL30	0.99	same_as_120	0.278034	0.0866022
CP052761.1	SAMN03252408	GCA_001699105.2	XH210	17	KL38	0.99	same_as_120	0.247079	0.0866022
CP027042.1	SAMN04868721	GCA_001701425.2	1_GR_13	147	KL64	0.99	same_as_120	0.494719	0.148906
CP027036.1	SAMN04868736	GCA_001701835.2	16_GR_13	11	KL15	0.99	same_as_120	0.711405	0.180057
CP027048.1	SAMN04868740	GCA_001701845.2	20_GR_12	258	KL106	1	same_as_120	0.783315	0.501574
CP027053.1	SAMN04868722	GCA_001702045.2	2_GR_12	258	KL106	1	same_as_120	0.783315	0.501574
CP016811.1	SAMN04448219	GCA_001704235.1	DHQP1002001	34	KL57	0.92	same_as_120	0.269944	0.0789055
CP015822.1	SAMN05149976	GCA_001705385.1	blood sample 2	512	KL107	1	same_as_120	1	0.501574
CP016814.1	SAMN05425526	GCA_001708225.1	ED23	23	KL1	1	same_as_120	0.288034	0.408119
CP016813.1	SAMN05425525	GCA_001708245.1	ED2	23	KL1	0.99	same_as_120	0.308989	0.117754
CP016923.1	SAMN04448229	GCA_001709275.1	11	14	KL2	0.99	same_as_120	0.339944	0.180057
CP016926.1	SAMN04448241	GCA_001709295.1	23	14	KL2	0.99	same_as_120	0.278034	0.0866022
CP012560.1	SAMN04008891	GCA_001721725.1	UCLAOXA232KP_Pt0	16	KL51	0.99	same_as_120	0.247079	0.0866022
CP012568.1	SAMN04008893	GCA_001741545.1	UCLAOXA232KP	16	KL51	0.99	same_as_120	0.278034	0.148906
CP012561.1	SAMN04008892	GCA_001741665.1	UCLAOXA232KP	16	KL51	0.99	same_as_120	0.247079	0.0866022
CP012745.1	SAMN04087463	GCA_001746535.1	TGH13	147	KL64	0.99	same_as_120	0.432809	0.0866022
CP012426.1	SAMN03770912	GCA_001855315.1	KP5	147	KL64	0.99	same_as_120	0.432809	0.0554506
CP017934.1	SAMN03024573	GCA_001870165.1	CAV1016	45	KL25	0.99	same_as_120	0.494719	0.148906
CP018140.1	SAMN05412444	GCA_001885255.2	Kp_Goe_822579	147	KL64	0.99	same_as_120	0.432809	0.0554506
CP018428.1	SAMN06067846	GCA_001902195.1	MNCRE78	258	KL107	1	same_as_120	1	0.719635
CP018427.1	SAMN06067845	GCA_001902215.1	MNCRE69	258	KL107	1	same_as_120	1	0.719635
CP018437.1	SAMN06067844	GCA_001902235.1	MNCRE53	258	KL107	1	same_as_120	1	0.719635
CP018356.1	SAMN03733793	GCA_001902255.1	CAV1453	258	KL106	1	same_as_120	0.783315	0.595029
CP018337.1	SAMN05412805	GCA_001902335.1	Kp_Goe_154414	23	KL57	0.99	same_as_120	0.308989	0.117754
CP018364.1	SAMN05412811	GCA_001902355.1	Kp_Goe_62629	395	KL108	0.99	same_as_120	0.80427	0.180057
CP018438.1	SAMN05412453	GCA_001902415.1	Kp_Goe_822917	11	KL15	0.99	same_as_120	0.339944	0.180057
CP018447.1	SAMN05412455	GCA_001902435.1	Kp_Goe_33208	101	KL17	0.99	same_as_120	0.711405	0.42927
CP018454.1	SAMN06109054	GCA_001902475.1	SWU01	11	KL47	1	same_as_120	1	1
CP018450.1	SAMN05412456	GCA_001902515.1	Kp_Goe_71070	101	KL17	0.99	same_as_120	0.711405	0.42927
CP018352.1	SAMN03733765	GCA_001902535.1	CAV1417	340	KL55	0.99	same_as_120	0.99	0.211209
CP018671.1	SAMN03024576	GCA_001908515.1	CAV1042	244	KL15	0.99	same_as_120	0.278034	0.117754
CP018686.1	SAMN05412458	GCA_001908595.1	Kp_Goe_149473	147	KL64	0.99	same_as_120	0.432809	0.0554506
CP018701.1	SAMN05412797	GCA_001908625.1	Kp_Goe_827024	147	KL64	0.99	same_as_120	0.432809	0.0554506
CP018707.1	SAMN05412802	GCA_001908655.1	Kp_Goe_827026	147	KL64	0.99	same_as_120	0.432809	0.0554506
CP018713.1	SAMN05412803	GCA_001908675.1	Kp_Goe_152021	147	KL64	0.99	same_as_120	0.432809	0.0554506
CP018719.1	SAMN05412804	GCA_001908695.1	KP_Goe_828304	147	KL64	0.99	same_as_120	0.432809	0.0554506
CP018676.1	SAMN03024585	GCA_001908715.1	CAV1217	340	KL55	0.99	same_as_120	0.99	0.148906
CP018695.1	SAMN05412459	GCA_001908875.1	Kp_Goe_149832	147	KL64	0.99	same_as_120	0.432809	0.0554506
CP018692.1	SAMN05412457	GCA_001908895.1	Kp_Goe_821588	11	KL15	0.99	same_as_120	0.339944	0.180057
CP018735.1	SAMN05412452	GCA_001913175.1	Kp_Goe_121641	101	KL17	0.99	same_as_120	0.68045	0.42927
CP018816.1	SAMN04014890	GCA_001922465.1	AR_0049	11	KL74 (close to)	1	same_as_120	0.969045	0.62618
CP015134.1	SAMN03455977	GCA_001936035.1	ATCC 35657	505	KL64	0.99	same_as_120	0.278034	0.0866022
CP019160.1	SAMN05928590	GCA_001939885.2	GN-2	485	KL5	0.99	same_as_120	0.278034	0.0866022
CP019219.1	SAMN06216564	GCA_001952835.1	1756	2549	KL8	0.99	same_as_120	0.308989	0.117754
CP015382.1	SAMN04889855	GCA_001952875.1	CN1	392	KL27	0.99	same_as_120	0.463764	0.148906
CP015385.1	SAMN04889856	GCA_001952895.1	NY9	340	KL55	1	same_as_120	1	0.750787
CP015392.1	SAMN04889857	GCA_001952915.1	CR14	258	KL107	1	same_as_120	1	0.750787
CP017985.1	SAMN05412796	GCA_001956965.1	825795-1	147	KL64	0.99	same_as_120	0.432809	0.0554506
CP020061.1	SAMN04014958	GCA_002055765.1	AR_0117	234	KL30	0.99	same_as_120	0.278034	0.148906
CP020067.1	SAMN04014909	GCA_002055855.1	AR_0068	14	KL2	0.99	same_as_120	0.370899	0.211209
CP020071.1	SAMN04014956	GCA_002056385.1	AR_0115	258	KL107	0.99	same_as_120	0.99	0.148906
CP020108.1	SAMN04014939	GCA_002056475.1	AR_0098	258	KL106	0.99	same_as_120	0.80427	0.180057
CP020901.1	SAMN04158282	GCA_002113865.1	K66-45	11	KL24	0.99	same_as_120	0.773315	0.148906
CP015120.1	SAMN04621179	GCA_002116885.1	kp757	86	KL2	0.99	same_as_120	0.278034	0.0866022
CP020837.1	SAMN06701573	GCA_002156725.1	BK13043	258	KL107	1	same_as_120	1	0.719635
CP020841.1	SAMN06438459	GCA_002156745.1	KPN1482	37	KL105	0.99	same_as_120	0.308989	0.211209
CP020853.1	SAMN06437491	GCA_002156785.1	KPN528	14	KL2	0.99	same_as_120	0.370899	0.180057
CP019047.1	SAMN06200334	GCA_002163895.1	RJA166	23	KL1	0.99	same_as_120	0.278034	0.0554506
CP021539.1	SAMN04014888	GCA_002180075.1	AR_0047	258	KL107	0.99	same_as_120	0.99	0.148906
CP021549.1	SAMN04014953	GCA_002180155.1	AR_0112	258	KL107	0.99	same_as_120	0.99	0.148906
CP021685.1	SAMN04014987	GCA_002180175.1	AR_0146	11	KL24	0.99	same_as_120	0.773315	0.148906
CP021696.1	SAMN04014999	GCA_002180255.1	AR_0158	163	KL12	0.99	same_as_120	0.494719	0.117754
CP021718.1	SAMN04014970	GCA_002180295.1	AR_0129	258	KL107	1	same_as_120	1	0.750787
CP021708.1	SAMN04014984	GCA_002180315.1	AR_0143	14	KL2	0.99	same_as_120	0.80427	0.180057
CP021740.1	SAMN04014967	GCA_002192315.1	AR_0126	45	KL25	0.99	same_as_120	0.494719	0.148906
CP021751.1	SAMN04014954	GCA_002192335.1	AR_0113	258	KL107	0.99	same_as_120	0.99	0.148906
CP021757.1	SAMN04014979	GCA_002192375.1	AR_0138	147	KL64	0.99	same_as_120	0.401854	0.0866022
CP021833.1	SAMN04014961	GCA_002197225.1	AR_0120	258	KL107	1	same_as_120	1	0.719635
CP021859.1	SAMN04014966	GCA_002197505.1	AR_0125	258	KL107	1	same_as_120	1	0.719635
CP021960.1	SAMN04014980	GCA_002202195.1	AR_0139	37	KL105	0.99	same_as_120	0.308989	0.180057
CP021939.1	SAMN04014986	GCA_002202215.1	AR_0145	147	KL64	0.99	same_as_120	0.463764	0.117754
CP021944.1	SAMN04014993	GCA_002202235.1	AR_0152	147	KL64	0.99	same_as_120	0.463764	0.117754
CP021950.1	SAMN04014989	GCA_002202255.1	AR_0148	11	KL24	0.99	same_as_120	0.773315	0.148906
CP021955.1	SAMN04014948	GCA_002202275.1	AR_0107	1161	KL19	0.99	same_as_120	0.649494	0.522725
CP022023.1	SAMN07187263	GCA_002209405.1	19051	15	KL24	0.99	same_as_120	0.308989	0.117754
CP022127.1	SAMN07265011	GCA_002211905.1	DHQP1605752_NV	15	KL2	0.99	same_as_120	0.278034	0.117754
CP022573.1	SAMN07419044	GCA_002243445.1	BIC-1	258	KL106	1	same_as_120	0.783315	0.501574
CP041099.1	SAMN07450602	GCA_002248115.3	KPCTRSRTH07	1	KL45	1	same_as_120	0.288034	0.657332
CP022691.2	SAMN07452764	GCA_002249975.3	AUSMDU00008079	258	KL106	1	same_as_120	0.783315	0.532725
CP041092.1	SAMN07450608	GCA_002251875.3	KPCTRSRTH01	3541	KL123	0.99	same_as_120	0.308989	0.0554506
CP022882.1	SAMN07508215	GCA_002269295.1	911021	11	KL47	1	same_as_120	1	1
CP022997.1	SAMN07484315	GCA_002278055.1	721005	11	KL47	1	same_as_120	1	1
CP036320.1	SAMN07572687	GCA_002300675.2	VBA2172	231	KL51 (close to)	0.99	same_as_120	0.339944	0.117754
CP023941.1	SAMN07312488	GCA_002587165.1	FDAARGOS_444	11	KL64	1	same_as_120	1	1
CP023946.1	SAMN07312490	GCA_002587885.1	FDAARGOS_446	340	KL19	0.99	same_as_120	0.99	0.148906
CP023913.1	SAMN07312483	GCA_002591075.1	FDAARGOS_439	147	KL64	0.99	same_as_120	0.247079	0.0866022
CP024191.1	SAMN06112197	GCA_002741685.1	KSB1_5D	340	KL15	0.99	same_as_120	0.773315	0.148906
CP024489.1	SAMEA3357223	GCA_002752775.1	INF249	29	KL30	0.99	same_as_120	0.308989	0.148906
CP024496.1	SAMEA3357328	GCA_002752905.1	KSB1_7E	323	KL21	0.99	same_as_120	0.278034	0.117754
CP024458.1	SAMN07792166	GCA_002752955.1	QS17-0161	45	KL7	0.99	same_as_120	0.278034	0.0554506
CP024563.1	SAMEA3357272	GCA_002752975.1	INF278	340	KL15	0.99	same_as_120	0.773315	0.148906
CP024542.1	SAMEA3357010	GCA_002752995.1	INF042	37	KL14	0.99	same_as_120	0.278034	0.0866022
CP024521.1	SAMEA3357080	GCA_002753055.1	INF158	340	KL15	0.99	same_as_120	0.773315	0.148906
CP024528.1	SAMEA3357077	GCA_002753075.1	INF157	340	KL15	0.99	same_as_120	0.773315	0.148906
CP024535.1	SAMN07211282	GCA_002753165.1	KSB1_9D	340	KL15	0.99	same_as_120	0.773315	0.148906
CP024545.1	SAMEA3357043	GCA_002753355.1	INF059	37	KL14	0.99	same_as_120	0.278034	0.0866022
CP024548.1	SAMEA3357374	GCA_002753375.1	KSB1_7J	37	KL14	0.99	same_as_120	0.278034	0.0866022
CP024549.1	SAMN07211279	GCA_002753405.1	INF163	340	KL15	0.99	same_as_120	0.773315	0.148906
CP024556.1	SAMN07211280	GCA_002753555.1	INF164	340	KL15	0.99	same_as_120	0.773315	0.148906
CP024570.1	SAMEA3357268	GCA_002753605.1	INF274	340	KL15	0.99	same_as_120	0.773315	0.148906
CP017994.1	SAMN05231874	GCA_002761315.1	P1428	23	KL1	0.99	same_as_120	0.308989	0.117754
CP018056.1	SAMN04244588	GCA_002761515.1	H11	659	KL107	0.99	same_as_120	0.308989	0.180057
CP024838.1	SAMN07944237	GCA_002786755.1	CRKP-1215	147	KL64	0.99	same_as_120	0.432809	0.0866022
CP024834.1	SAMN07944238	GCA_002787755.1	CRKP-2297	147	KL64	0.99	same_as_120	0.432809	0.0866022
CP025005.1	SAMN07503096	GCA_002812365.1	AUSMDU00003562	258	KL106	1	same_as_120	0.783315	0.532725
CP025008.1	SAMN07503088	GCA_002812385.1	AUSMDU00008119	258	KL106	1	same_as_120	0.783315	0.532725
CP025037.1	SAMN08111037	GCA_002812665.1	NU-CRE047	258	KL107	1	same_as_120	1	0.750787
CP025080.1	SAMN06112188	GCA_002813595.1	SGH10	23	KL1	1	same_as_120	0.288034	0.43927
CP018306.1	SAMN05231873	GCA_002814015.1	Klebsiella pneumoniae 459	37	KL11 (close to)	0.99	same_as_120	0.278034	0.0866022
CP025143.1	SAMN08133261	GCA_002833425.1	NR5632	307	KL102	0.99	same_as_120	0.308989	0.211209
CP025140.1	SAMN08133260	GCA_002833445.1	KP1768	307	KL102	0.99	same_as_120	0.308989	0.211209
CP025146.1	SAMN08133262	GCA_002833465.1	KP1766	307	KL102	0.99	same_as_120	0.308989	0.211209
CP025456.1	SAMN08180551	GCA_002848545.1	KP69	11	KL47	1	same_as_120	1	0.62618
CP025466.1	SAMN08180799	GCA_002848565.1	JS187	11	KL103	0.99	same_as_120	0.711405	0.148906
CP025461.1	SAMN08180798	GCA_002848585.1	F44	11	KL47	1	same_as_120	1	1
CP025541.3	SAMN08222601	GCA_002850275.3	2N3	111	KL63	0.99	same_as_120	0.74236	0.0866022
CP025951.1	SAMN08166690	GCA_002893825.1	GD4	11	KL47	1	same_as_120	1	0.968848
CP026177.1	SAMN06040389	GCA_002903005.1	KPNIH50	252	KL81	0.99	same_as_120	0.339944	0.211209
CP026178.1	SAMN06040388	GCA_002903025.1	KPNIH49	359	KL110	0.99	same_as_120	0.308989	0.522725
CP036327.1	SAMN08389138	GCA_002909775.2	BA28434	231	KL51 (close to)	0.99	same_as_120	0.339944	0.117754
CP036450.1	SAMN03455990	GCA_002918585.2	KPNIH45	340	KL55	1	same_as_120	0.783315	0.532725
CP026392.1	SAMN06040387	GCA_002935085.1	KPNIH48	252	KL81	0.99	same_as_120	0.339944	0.180057
CP026586.1	SAMN08455837	GCA_002944845.1	NUHL30457	86	KL2	0.99	same_as_120	0.278034	0.0866022
CP026751.1	SAMN04014907	GCA_002948565.1	AR_0066	14	KL2	0.99	same_as_120	0.80427	0.180057
CP018883.1	SAMN06173548	GCA_002951555.1	BR7	437	KL36	0.99	same_as_120	0.99	0.148906
CP018885.1	SAMN06173549	GCA_002951595.1	BR21	437	KL36	1	same_as_120	0.969045	0.657332
CP014123.1	SAMN03996301	GCA_002951635.1	FDAARGOS_156	13	KL3	0.99	same_as_120	0.278034	0.117754
CP025211.1	SAMN08135572	GCA_002966875.1	HZW25	34	KL104 (close to)	0.99	same_as_120	0.247079	0.148906
CP053364.1	SAMN08605586	GCA_002967795.2	BA2275	11	KL14	1	same_as_120	1	0.750787
CP027146.1	SAMN07291506	GCA_002968475.1	AR_0363	258	KL63	0.99	same_as_120	0.339944	0.148906
CP027160.1	SAMN07291504	GCA_002968495.1	AR_0361	258	KL106	0.99	same_as_120	0.80427	0.148906
CP034039.1	SAMN08579613	GCA_002970375.3	CRK0298	395	KL2	0.99	same_as_120	0.80427	0.180057
CP027189.1	SAMN08582315	GCA_002970895.1	KPHS1249	23	KL1	1	same_as_120	0.257079	0.376967
CP024429.1	SAMN05908511	GCA_003006175.1	DA48896	147	KL64	0.99	same_as_120	0.401854	0.0866022
CP027612.1	SAMN04014937	GCA_003010735.1	AR_0096	2167	KL10	1	same_as_120	0.257079	0.532725
CP028176.1	SAMN08663449	GCA_003030145.1	CFSAN054111	15	KL112	0.99	same_as_120	0.308989	0.0554506
CP024874.1	SAMN08022168	GCA_003031325.1	NH25	15	KL19	0.99	same_as_120	0.370899	0.180057
CP024916.1	SAMN08026708	GCA_003031345.1	NH54	147	KL10	0.99	same_as_120	0.463764	0.148906
CP020498.1	SAMN03657213	GCA_003031505.1	BWHC1	258	KL106	0.99	same_as_120	0.80427	0.148906
CP028716.1	SAMN08848079	GCA_003054385.1	SCM96	15	KL28	0.99	same_as_120	0.80427	0.117754
CP028932.1	SAMN04014994	GCA_003069525.1	AR_0153	14	KL2	0.99	same_as_120	0.339944	0.180057
CP028953.1	SAMN04014982	GCA_003071305.1	AR_0141	34	KL57	0.92	same_as_120	0.269944	0.0789055
CP024038.1	SAMN07792096	GCA_003073235.1	QS17-0029	16	KL51	0.99	same_as_120	0.247079	0.117754
CP028990.1	SAMN04014983	GCA_003073315.1	AR_0142	34	KL57	0.92	same_as_120	0.269944	0.0789055
CP028994.1	SAMN04014920	GCA_003073335.1	AR_0079	11	KL64	1	same_as_120	1	0.81309
CP029099.1	SAMN07291531	GCA_003073675.1	AR438	512	KL107	1	same_as_120	1	0.501574
CP029137.1	SAMN07291519	GCA_003074015.1	AR376	15	KL112	0.99	same_as_120	0.835225	0.180057
CP026495.1	SAMN08391417	GCA_003076555.1	616	307	KL102	0.99	same_as_120	0.308989	0.0866022
CP029582.1	SAMN09245749	GCA_003181055.1	DA33140	147	KL64	0.99	same_as_120	0.401854	0.0554506
CP029587.1	SAMN09245752	GCA_003181095.1	DA33141	16	KL51	0.99	same_as_120	0.247079	0.0866022
CP029590.1	SAMN09245753	GCA_003181135.1	DA33144	16	KL51	0.99	same_as_120	0.278034	0.148906
CP021165.1	SAMN05774083	GCA_003186535.1	203	983	KL127	0.99	same_as_120	0.247079	0.0554506
CP023249.1	SAMN07602587	GCA_003194285.1	CCUG 70742	147	KL122	0.99	same_as_120	0.247079	0.117754
CP023722.1	SAMN07672549	GCA_003203435.1	TVGHCRE225	11	KL47	1	same_as_120	1	1
CP029738.1	SAMN04014928	GCA_003204175.1	AR_0087	16	KL149	0.99	same_as_120	0.339944	0.148906
CP029722.1	SAMN04014981	GCA_003204465.1	AR_0140	34	KL57	0.92	same_as_120	0.269944	0.0789055
CP022611.1	SAMN07373332	GCA_003267985.1	CDC 0106	14	KL2	0.99	same_as_120	0.370899	0.211209
CP030174.1	SAMN09476129	GCA_003285145.1	11219	1755	KL107 (close to)	0.99	same_as_120	0.370899	0.180057
CP030172.1	SAMN09476115	GCA_003286975.1	12208	29	KL54	0.99	same_as_120	0.308989	0.117754
CP030269.1	SAMN09487268	GCA_003286995.1	SC-7	1660	KL1	1	same_as_120	0.257079	0.376967
CP030341.1	SAMN07291505	GCA_003288375.1	AR_362	258	KL107	1	same_as_120	1	0.719635
CP030923.1	SAMN09638204	GCA_003330945.1	KC-Pl-HB1	375	KL2	0.99	same_as_120	0.649494	0.460422
CP026130.1	SAMN08378650	GCA_003367555.1	F1	11	KL47	1	same_as_120	1	1
CP031577.1	SAMN04448505	GCA_003408615.1	N4b	422	KL111	0.99	same_as_120	0.308989	0.180057
CP029689.1	SAMN09279554	GCA_003429545.1	160111	11	KL47	1	same_as_120	1	1
CP031789.1	SAMEA3357358	GCA_003432145.1	KSB1_1I-sc-2280289	661	KL24	0.99	same_as_120	0.247079	0.0866022
CP031800.1	SAMEA3357466	GCA_003432165.1	MSB1_8A-sc-2280397	231	KL64	0.99	same_as_120	0.74236	0.148906
CP031808.1	SAMEA3357145	GCA_003432185.1	INF206-sc-2280074	29	KL63	0.99	same_as_120	0.773315	0.117754
CP031814.1	SAMEA3357337	GCA_003432205.1	KSB1_7F-sc-2280268	230	KL127	0.99	same_as_120	0.68045	0.0866022
CP031792.1	SAMEA3356997	GCA_003432245.1	INF116-sc-2279924	36	KL142	0.99	same_as_120	0.278034	0.0554506
CP031798.1	SAMEA882196	GCA_003432265.1	QMP B2-170	43	KL30	0.99	same_as_120	0.247079	0.0866022
CP031795.1	SAMEA3357016	GCA_003432285.1	INF125-sc-2279943	45	KL24	0.99	same_as_120	0.278034	0.0866022
CP031613.1	SAMN09691066	GCA_003432405.1	ZYST1	1	KL110	1	same_as_120	0.845225	0.657332
CP023416.1	SAMN07638733	GCA_003443755.1	1050	54	KL14	1	same_as_120	0.257079	0.532725
CP032167.1	SAMN04014917	GCA_003571525.1	AR_0076	2938	KL107 (close to)	0.99	same_as_120	0.278034	0.0866022
CP032178.1	SAMN04014976	GCA_003571545.1	AR_0135	101	KL17	0.99	same_as_120	0.68045	0.460422
CP032175.1	SAMN04015001	GCA_003571585.1	AR_0160	36	KL27	0.99	same_as_120	0.278034	0.0866022
CP032185.1	SAMN04014916	GCA_003571605.1	AR_0075	16	KL51	0.99	same_as_120	0.278034	0.117754
CP032200.1	SAMN04014938	GCA_003571645.1	AR_0097	3603	KL10	1	same_as_120	0.257079	0.532725
CP032207.1	SAMN04014950	GCA_003571705.1	AR_0109	340	KL15	0.99	same_as_120	0.80427	0.180057
CP032222.1	SAMN04014887	GCA_003571745.1	AR_0046	147	KL64	0.99	same_as_120	0.463764	0.148906
AP018747.1	SAMD00110861	GCA_003574235.1	KP33	14	KL2	0.99	same_as_120	0.370899	0.211209
AP018750.1	SAMD00059741	GCA_003574255.1	KP64	14	KL2	0.99	same_as_120	0.370899	0.211209
AP018753.1	SAMD00059744	GCA_003574275.1	KP67	14	KL2	0.99	same_as_120	0.370899	0.211209
AP018671.1	SAMD00116246	GCA_003584585.1	GSU10-3	11	KL47	1	same_as_120	1	1
CP031817.1	SAMEA3357198	GCA_003590665.1	INF235-sc-2280127	253	KL15	0.99	same_as_120	0.247079	0.117754
CP022916.1	SAMN07421006	GCA_003597695.1	ST307PT04	307	KL102	0.99	same_as_120	0.308989	0.148906
CP022922.1	SAMN07421004	GCA_003597715.1	ST307PT02	307	KL102	0.99	same_as_120	0.308989	0.148906
CP022919.1	SAMN07421005	GCA_003597735.1	ST307PT03	307	KL102	0.99	same_as_120	0.308989	0.148906
CP022924.1	SAMN07421000	GCA_003597755.1	ST307PT01	307	KL102	0.99	same_as_120	0.308989	0.148906
CP032831.1	SAMEA3357079	GCA_003660185.1	INF078	105	KL102	0.99	same_as_120	0.339944	0.0866022
CP032833.1	SAMEA3357202	GCA_003660205.1	INF237	91	KL4 (close to)	0.99	same_as_120	0.556629	0.0554506
CP028478.1	SAMN08828864	GCA_003692695.1	2e	3582	KL1	1	same_as_120	0.226124	0.532725
CP033625.1	SAMN10343201	GCA_003790485.1	4743	1685	KL17	0.99	same_as_120	0.711405	0.460422
CP033756.1	SAMN10163190	GCA_003812085.1	FDAARGOS_566	252	KL116	0.99	same_as_120	0.278034	0.0866022
CP033777.1	SAMN10163226	GCA_003812105.1	FDAARGOS_531	25	KL2	0.99	same_as_120	0.711405	0.117754
CP033946.1	SAMN10432823	GCA_003850165.1	ARLG-3135	231	KL51	0.99	same_as_120	0.339944	0.117754
CP034045.1	SAMEA5063299	GCA_003855315.1	KP_NORM_BLD_2014_104014	15	KL24	0.99	same_as_120	0.80427	0.148906
CP034082.1	SAMN10461964	GCA_003855515.1	R210-2	23	KL1	1	same_as_120	0.288034	0.408119
CP034076.1	SAMN10439690	GCA_003855535.1	KP17-15	15	KL19	0.99	same_as_120	0.339944	0.180057
CP034077.1	SAMN10439712	GCA_003855555.1	KP17-16	15	KL19	0.99	same_as_120	0.339944	0.180057
CP034123.1	SAMN10473953	GCA_003856475.1	BJCFK909	11	KL64	1	same_as_120	0.969045	0.719635
CP023839.1	SAMN07760932	GCA_003856595.1	37260	147	KL64	0.99	same_as_120	0.432809	0.0554506
CP034249.1	SAMN10497376	GCA_003931835.1	KP18-29	11	KL112	0.99	same_as_120	0.99	0.148906
CP024707.1	SAMN07811429	GCA_003932915.1	cr-hvkp3	65	KL2	0.98	same_as_120	0.237079	0.0766022
CP034281.1	SAMN10503922	GCA_003934185.1	I72	307	KL102	0.99	same_as_120	0.711405	0.117754
CP078033.1	SAMN10249009	GCA_003937135.2	KP_160	14	KL2	0.99	same_as_120	0.370899	0.211209
CP026021.1	SAMN08366844	GCA_003953905.1	11492	23	KL1	1	same_as_120	0.226124	0.376967
CP034760.1	SAMN10662038	GCA_004006035.1	NB5306	437	KL107 (close to)	1	same_as_120	0.75236	0.657332
CP025576.1	SAMN08222595	GCA_004010995.1	08EU827	101	KL106	0.99	same_as_120	0.247079	0.0554506
CP025684.1	SAMN08281173	GCA_004014965.1	L5-2	3750	KL28	0.99	same_as_120	0.278034	0.0554506
CP035383.1	SAMN10790857	GCA_004118955.1	AP8555	23	KL1	1	same_as_120	0.257079	0.376967
CP026132.1	SAMN08378686	GCA_004119955.1	F5	11	KL47	1	same_as_120	1	1
CP026136.1	SAMN08378909	GCA_004119975.1	F77	11	KL47	1	same_as_120	1	1
CP026140.1	SAMN08379292	GCA_004119995.1	F127	11	KL47	1	same_as_120	1	1
CP026160.1	SAMN08380941	GCA_004120035.1	F93-1	343	KL30	0.99	same_as_120	0.432809	0.0866022
CP026162.1	SAMN08380933	GCA_004120055.1	F13	661	KL24	0.99	same_as_120	0.74236	0.0866022
CP026145.1	SAMN08380929	GCA_004120075.1	F132	3684	KL47	1	same_as_120	0.969045	1
CP026149.1	SAMN08380930	GCA_004120095.1	F138	11	KL47	1	same_as_120	1	1
CP026155.1	SAMN08380949	GCA_004120115.1	B12(AN)	11	KL15	0.99	same_as_120	0.711405	0.180057
CP026159.1	SAMN08380938	GCA_004120135.1	F89-1	3686	KL27	0.99	same_as_120	0.308989	0.117754
CP026164.1	SAMN08380935	GCA_004120155.1	F81	3685	KL64	0.99	same_as_120	0.278034	0.0866022
CP026157.1	SAMN08380932	GCA_004120175.1	F93-2	17	KL15	0.99	same_as_120	0.247079	0.0866022
CP034408.1	SAMN10531975	GCA_004135795.1	NH34	14	KL2	0.99	same_as_120	0.370899	0.211209
CP035531.1	SAMN10522466	GCA_004137665.1	NFYY0065	20	KL28	0.99	same_as_120	0.649494	0.0554506
CP035540.1	SAMN09692822	GCA_004141975.1	CCRI-22199	11	KL24	0.99	same_as_120	0.773315	0.148906
CP036187.1	SAMN10956433	GCA_004295385.1	BA1559	15	KL24	0.99	same_as_120	0.339944	0.117754
CP036190.1	SAMN10956502	GCA_004295405.1	BA34918	23	KL1	0.99	same_as_120	0.278034	0.0554506
CP035929.1	SAMN10910564	GCA_004295605.1	B31	15	KL19	0.99	same_as_120	0.308989	0.117754
CP036335.1	SAMN10963497	GCA_004319525.1	BP327	15	KL24	0.99	same_as_120	0.339944	0.117754
CP036442.1	SAMN03455989	GCA_004322955.1	ABFPV	45	KL24	0.99	same_as_120	0.339944	0.647332
CP036438.1	SAMN03455995	GCA_004322995.1	ABFQB	35	KL22	0.99	same_as_120	0.278034	0.0554506
CP034778.1	SAMN10678732	GCA_004332075.1	18CPO060	86	KL2	0.99	same_as_120	0.278034	0.0866022
CP031849.1	SAMN09912217	GCA_004801235.1	121	2570	KL131	0.99	same_as_120	0.835225	0.117754
CP037742.1	SAMN11054834	GCA_004924315.1	ST23	23	KL1	0.99	same_as_120	0.308989	0.117754
CP037927.1	SAMN11047257	GCA_005347525.1	CRKP I	11	KL103	0.99	same_as_120	0.711405	0.180057
CP040533.1	SAMN09487516	GCA_005853785.1	CR-HvKP1	11	KL47 (close to)	1	same_as_120	1	1
CP040545.1	SAMN09487518	GCA_005854025.1	CR-HvKP5	11	KL47 (close to)	1	same_as_120	1	1
CP040539.1	SAMN09487517	GCA_005854245.1	CR-HvKP4	11	KL47 (close to)	1	same_as_120	1	1
CP040593.1	SAMN11793565	GCA_005885775.1	KpvST15_NDM	15	KL112	0.99	same_as_120	0.308989	0.148906
CP040724.1	SAMN11835544	GCA_005944305.1	KpvST147B_SE1_1_NDM	147	KL64	0.99	same_as_120	0.463764	0.117754
CP032163.1	SAMN09977093	GCA_006304565.1	XJ-K1	11	KL64	1	same_as_120	1	1
CP040993.1	SAMN11056490	GCA_006364295.1	FDAARGOS_775	3	KL3	1	same_as_120	0.257079	0.43927
CP041082.1	SAMN12082929	GCA_006459145.1	Kp202	101	KL17	0.99	same_as_120	0.339944	0.522725
CP033954.1	SAMN10433884	GCA_006494895.1	L39_2	11	KL64	1	same_as_120	0.969045	1
CP033960.1	SAMN10434199	GCA_006494915.1	L482	11	KL47	1	same_as_120	1	0.937697
CP041353.2	SAMN12085403	GCA_006965405.3	RJY9645	35	KL108	0.99	same_as_120	0.278034	0.117754
CP040363.1	SAMN11650121	GCA_006974165.1	R50	968	KL5	0.99	same_as_120	0.247079	0.0866022
CP041644.1	SAMN12273071	GCA_007197815.1	NKU_Kleb8A7	1779	KL38	0.99	same_as_120	0.463764	0.117754
CP054403.1	SAMN12285710	GCA_007421865.2	KCJ3K292	1967	KL125	0.99	same_as_120	0.401854	0.0866022
CP054400.1	SAMN12285738	GCA_007421875.2	KCJ3K307	1967	KL125	0.99	same_as_120	0.401854	0.0866022
CP054406.1	SAMN12285730	GCA_007421885.2	KCJ3K293	1967	KL125	0.99	same_as_120	0.401854	0.0866022
CP030070.1	SAMN02768808	GCA_007833555.1	IA565	105	KL102	0.99	same_as_120	0.339944	0.0866022
CP030072.1	SAMN09271081	GCA_007833575.1	DA12090	14	KL16	0.99	same_as_120	0.432809	0.0866022
CP041639.1	SAMN09104544	GCA_007873865.1	PIMB15ND2KP27	16	KL51	0.99	same_as_120	0.247079	0.0866022
CP082753.1	SAMN12389491	GCA_007954925.2	37	11	KL64	1	same_as_120	0.969045	1
CP082759.1	SAMN12389490	GCA_007955015.2	36	11	KL64	1	same_as_120	0.969045	1
CP082765.1	SAMN12389483	GCA_007955105.2	12	11	KL64	1	same_as_120	0.969045	1
CP041927.1	SAMN12264830	GCA_008065415.1	18-2374	16	KL51	0.99	same_as_120	0.278034	0.148906
CP043047.1	SAMN12588286	GCA_008121515.1	KLP268	258	KL107	1	same_as_120	1	0.595029
CP041022.1	SAMN11998170	GCA_008122285.1	KP1677	ST268-1LV	KL20	0.99	same_as_120	0.432809	0.0866022
CP043562.1	SAMN10986063	GCA_008369685.1	P094-1	2268	KL51	0.99	same_as_120	0.247079	0.117754
CP043932.1	SAMN12741260	GCA_008632415.1	555	3410	KL125 (close to)	0.99	same_as_120	0.278034	0.678484
CP044039.1	SAMN11056345	GCA_008693405.1	FDAARGOS_630	147	KL64	0.99	same_as_120	0.432809	0.0866022
CP044033.1	SAMN11056346	GCA_008693425.1	FDAARGOS_631	ST1833-1LV	KL61	0.99	same_as_120	0.278034	0.0866022
CP044047.1	SAMN11056344	GCA_008693445.1	FDAARGOS_629	231	KL51	0.99	same_as_120	0.339944	0.117754
CP044258.1	SAMN12813532	GCA_008728415.1	KP65	11	KL47 (close to)	1	same_as_120	0.969045	1
CP041373.1	SAMN12228410	GCA_008728695.1	KP58	11	KL64	1	same_as_120	0.969045	1
CP042481.1	SAMN12289282	GCA_008931345.1	C51	12	KL122	0.99	same_as_120	0.308989	0.148906
CP042520.1	SAMN12289275	GCA_008931565.1	C2	1109	KL54	0.99	same_as_120	0.74236	0.0554506
CP045015.1	SAMN12984737	GCA_009025895.1	BK13048	16	KL51	0.99	same_as_120	0.247079	0.0866022
CP035202.1	SAMN10740431	GCA_009387775.1	LH94	39	KL149	0.99	same_as_120	0.247079	0.0242989
CP035210.1	SAMN10740630	GCA_009387815.1	TH164	873	KL52	0.99	same_as_120	0.278034	0.0866022
CP035196.1	SAMN10724437	GCA_009387915.1	LH375	1315	KL64	0.93	same_as_120	0.279944	0.0889055
CP035194.1	SAMN10721859	GCA_009387945.1	LH102-A	87	KL106	0.99	same_as_120	0.247079	0.0866022
CP026011.1	SAMN08366847	GCA_009497695.1	K2044	23	KL1	0.99	same_as_120	0.278034	0.0866022
CP026017.1	SAMN08366845	GCA_009497735.1	13190	392	KL27	0.99	same_as_120	0.494719	0.148906
CP026023.1	SAMN08366843	GCA_009497755.1	11420	1265	KL1	1	same_as_120	0.288034	0.408119
CP045661.1	SAMN13135504	GCA_009556655.1	SMU18037509	25	KL2	0.99	same_as_120	0.74236	0.180057
CP045694.1	SAMN13161584	GCA_009601745.1	TK421	ST5473-1LV	KL20 (close to)	0.99	same_as_120	0.247079	0.0554506
CP045782.1	SAMN10574726	GCA_009648995.1	LEMB18	629	KL10	0.99	same_as_120	0.247079	0.0866022
CP063011.1	SAMN13153745	GCA_009660375.2	CriePir116	11	KL27	1	same_as_120	0.75236	0.470422
CP062997.1	SAMN13153760	GCA_009661415.2	CriePir197	26	KL10	0.99	same_as_120	0.308989	0.148906
CP063003.1	SAMN13153753	GCA_009661455.2	CriePir154	11	KL24	0.99	same_as_120	0.68045	0.148906
CP062986.1	SAMN13153735	GCA_009661485.2	CriePir26	377	KL102	0.99	same_as_120	0.68045	0.0866022
CP063019.1	SAMN13153741	GCA_009661535.2	CriePir75	395	KL108	0.99	same_as_120	0.80427	0.211209
CP063008.1	SAMN13153746	GCA_009661615.2	CriePir120	11	KL27	1	same_as_120	0.81427	0.470422
CP063023.1	SAMN13153738	GCA_009661725.2	CriePir45	4060	KL30	0.99	same_as_120	0.278034	0.0866022
CP034415.1	SAMN10537194	GCA_009684575.1	C789	11	KL64	1	same_as_120	0.969045	1
CP041946.1	SAMN12307651	GCA_009720445.1	KP2	16	KL51	0.99	same_as_120	0.247079	0.0866022
AP021880.1	SAMD00186795	GCA_009731405.1	JUNP254	147	KL51	0.99	same_as_120	0.432809	0.0866022
CP046381.1	SAMN13381623	GCA_009734105.1	BD_DM_782	15	KL8	0.99	same_as_120	0.959045	0.0554506
CP058325.1	SAMN13336383	GCA_009738595.2	LC-1825/18	512	KL107	1	same_as_120	0.783315	0.501574
CP046612.1	SAMN13513903	GCA_009755705.1	WCGKP294	307	KL102	0.99	same_as_120	0.835225	0.180057
CP046949.1	SAMN13564660	GCA_009791475.1	BD_DM_914	15	KL8	0.99	same_as_120	0.959045	0.0866022
CP046939.1	SAMN13578407	GCA_009791495.1	BD_DM_697	15	KL8	0.99	same_as_120	0.959045	0.0554506
CP047160.1	SAMN13663554	GCA_009833945.1	KP19-2029	11	KL47 (close to)	1	same_as_120	1	0.62618
CP032240.1	SAMN09988182	GCA_009834285.1	XJ-K2	11	KL64	1	same_as_120	0.969045	1
CP047192.1	SAMN13671318	GCA_009856585.1	Kp36	11	KL64	1	same_as_120	0.969045	1
CP037928.1	SAMN11105635	GCA_009867115.1	KP-8788	258	KL107	1	same_as_120	1	0.501574
CP045193.1	SAMN12877722	GCA_009884395.1	YML0508	17	KL25	1	same_as_120	0.257079	0.376967
CP045674.1	SAMN12877715	GCA_009884415.1	WSD411	15	KL112	0.99	same_as_120	0.308989	0.0866022
CP047649.1	SAMN13743062	GCA_009906875.1	158590	11	KL47	1	same_as_120	0.969045	0.563877
CP047648.1	SAMN13742796	GCA_009906895.1	156070	11	KL47	1	same_as_115	0.969045	0.563877
CP047677.1	SAMN13503956	GCA_009909305.1	KUH-KPNHVL1	23	KL1	0.99	same_as_120	0.308989	0.117754
CP047675.1	SAMN13503954	GCA_009909325.1	KUH-KPNHVF1	23	KL1	0.99	same_as_120	0.308989	0.117754
CP040122.1	SAMN11602135	GCA_009914235.1	LSH-KPN148	11	KL47	1	same_as_120	1	1
CP040391.1	SAMN11634268	GCA_009914255.1	LSH-KPN25	11	KL105	0.99	same_as_120	0.80427	0.148906
CP030292.1	SAMN09499703	GCA_009930975.1	721005	11	KL47	1	same_as_120	1	1
CP030296.1	SAMN09499702	GCA_009930995.1	309074	1	KL24	1	same_as_120	0.845225	0.657332
CP030300.1	SAMN09499701	GCA_009931015.1	283747	11	KL47	1	same_as_120	1	1
CP030302.1	SAMN09499700	GCA_009931035.1	205880	290	KL21	0.99	same_as_120	0.247079	0.0866022
CP030313.1	SAMN09499694	GCA_009931055.1	11311	412	KL57	0.99	same_as_120	0.278034	0.0554506
CP030311.1	SAMN09499696	GCA_009931075.1	11454	86	KL2	0.99	same_as_120	0.278034	0.0866022
CP030315.1	SAMN09499693	GCA_009931095.1	11305	147	KL64	0.99	same_as_120	0.649494	0.117754
CP030320.1	SAMN09499691	GCA_009931175.1	23	412	KL57	0.99	same_as_120	0.278034	0.398119
CP039808.1	SAMN11479264	GCA_010183645.1	C2660	11	KL64	1	same_as_120	1	1
CP039819.1	SAMN11479262	GCA_010183685.1	C2414	11	KL47	1	same_as_120	1	1
AP019665.1	SAMD00163748	GCA_010367305.1	TA6363	268	KL20	0.99	same_as_120	0.463764	0.0554506
CP048430.1	SAMN13978114	GCA_010450855.1	KP18-3-8	11	KL64	1	same_as_120	0.969045	0.719635
CP040861.1	SAMN11618737	GCA_010586985.1	Xen39	10	KL10	1	same_as_120	0.318989	0.595029
CP047633.1	SAMN13831363	GCA_011006575.1	K2606	1027	KL20	0.99	same_as_120	0.247079	0.0866022
CP048933.1	SAMN14132403	GCA_011022255.1	KP18-2079	11	KL64	1	same_as_120	0.969045	1
CP042858.1	SAMN12559024	GCA_011045595.1	QD23	1	KL45	1	same_as_120	0.288034	0.688484
CP047336.1	SAMN13737869	GCA_011045775.1	2019036D	395	KL102	0.99	same_as_120	0.711405	0.211209
CP034321.1	SAMN10390469	GCA_011065365.1	33	76	KL10	0.99	same_as_120	0.649494	0.0866022
CP045263.1	SAMN10353651	GCA_011066505.1	16HN-263	11	KL47	1	same_as_120	1	0.62618
CP049604.1	SAMN14247787	GCA_011068365.1	Kp8701	784	KL146	0.99	same_as_120	0.247079	0.0866022
CP040028.1	SAMN11246289	GCA_011106605.1	KPC160121	11	KL64	1	same_as_120	0.969045	0.62618
CP040033.1	SAMN11246288	GCA_011106775.1	KPC160117	11	KL64	1	same_as_120	0.969045	0.62618
CP040038.1	SAMN11246290	GCA_011106795.1	KPC160125	11	KL64	1	same_as_120	0.969045	0.501574
CP040023.1	SAMN11246291	GCA_011129215.1	KPC160132	11	KL64	1	same_as_120	0.969045	0.501574
CP058940.1	SAMN14402321	GCA_011742285.2	BA39649	16	KL81	1	same_as_120	0.288034	0.688484
CP053771.1	SAMN14402341	GCA_011742415.2	BP3636	2096	KL64	0.99	same_as_120	0.339944	0.211209
CP060421.1	SAMN14402336	GCA_011742505.2	BA2105	42	KL122 (close to)	0.99	same_as_120	0.711405	0.491574
CP054170.1	SAMN14402333	GCA_011742515.2	BA12818	437	KL36	0.99	same_as_120	0.99	0.148906
CP053765.1	SAMN14402356	GCA_011742585.2	BA10835	2096	KL64	0.99	same_as_120	0.339944	0.180057
CP039524.1	SAMN11445562	GCA_011752495.1	HB25-1	11	KL64	1	same_as_120	1	0.62618
AP023337.1	SAMD00141414	GCA_011764365.2	MH15-269M	273	KL74	0.99	same_as_120	0.278034	0.117754
CP050360.1	SAMN14421539	GCA_011769725.1	47733	147	KL64	0.99	same_as_120	0.401854	0.0866022
CP050371.1	SAMN14421540	GCA_011769805.1	50595	11	KL24	1	same_as_120	0.783315	0.688484
CP050376.1	SAMN14421541	GCA_011769825.1	51015	15	KL24	1	same_as_120	0.257079	0.563877
CP061389.1	SAMN14453495	GCA_012029695.2	NU-CRE195	14	KL2	1	same_as_115	0.288034	0.501574
CP061380.1	SAMN14453497	GCA_012029895.2	NU-CRE236	37	KL38	0.99	same_as_120	0.278034	0.0866022
CP061404.1	SAMN14453492	GCA_012029935.2	NU-CRE055	13	KL3 (close to)	1	same_as_115	0.75236	0.595029
CP061396.1	SAMN14453494	GCA_012029945.2	NU-CRE193	258	KL107	1	same_as_120	1	0.750787
CP061399.1	SAMN14453493	GCA_012029975.2	NU-CRE085	258	KL107	1	same_as_120	1	0.719635
CP061385.1	SAMN14453496	GCA_012030545.2	NU-CRE213	512	KL107	1	same_as_120	1	0.501574
CP050822.1	SAMN14486595	GCA_012113615.1	Bckp091	ST18-1LV	KL1	0.99	same_as_120	0.247079	0.0866022
CP050826.1	SAMN14486704	GCA_012113635.1	Bckp212	107	KL148	0.99	same_as_120	0.278034	0.117754
CP050829.1	SAMN14487965	GCA_012113655.1	Bckp067	629	KL134	0.99	same_as_120	0.711405	0.0554506
CP050834.1	SAMN14487838	GCA_012166915.1	Bckp021	25	KL2	0.99	same_as_120	0.74236	0.211209
CP050840.1	SAMN14487860	GCA_012167075.1	Bckp101	889	KL54	0.99	same_as_120	0.278034	0.0554506
CP050843.1	SAMN14487873	GCA_012167215.1	Bckp186	4327	KL3	0.99	same_as_120	0.74236	0.0866022
CP050845.1	SAMN14487893	GCA_012167385.1	Bckp206	228	KL57	0.99	same_as_120	0.247079	0.117754
CP050858.1	SAMN14482422	GCA_012168575.2	SCH6109	37	KL14	0.99	same_as_120	0.278034	0.0866022
CP042977.1	SAMN12568551	GCA_012169405.1	KPN55602	86	KL2	0.99	same_as_120	0.278034	0.0554506
CP052036.1	SAMN14540328	GCA_012944055.1	KPN41053	660	KL16	0.99	same_as_120	0.278034	0.0866022
CP052328.1	SAMN14609918	GCA_012962335.1	D17KP0032	37	KL118	0.99	same_as_120	0.278034	0.0866022
CP052235.1	SAMN14609945	GCA_012963405.1	E17KP0029	307	KL102	0.99	same_as_120	0.308989	0.148906
CP052189.1	SAMN14609955	GCA_012963525.1	F16KP0019	48	KL62	0.99	same_as_115	0.74236	0.148906
CP052388.1	SAMN14609903	GCA_012963645.1	C17KP0052	14	KL2	0.99	same_as_120	0.278034	0.0866022
CP052303.1	SAMN14609927	GCA_012963835.1	E16KP0172	48	KL62	0.99	same_as_120	0.80427	0.148906
CP052203.1	SAMN14609952	GCA_012964005.1	F16KP0002	48	KL62	0.99	same_as_120	0.80427	0.148906
CP052275.1	SAMN14609935	GCA_012964135.1	E16KP0241	392	KL27	0.99	same_as_120	0.463764	0.117754
CP052280.1	SAMN14609933	GCA_012964305.1	E16KP0224	15	KL112	0.99	same_as_120	0.773315	0.0554506
CP052301.1	SAMN14609928	GCA_012964525.1	E16KP0180	17	KL107 (close to)	0.99	same_as_120	0.401854	0.0866022
CP052231.1	SAMN14609946	GCA_012964645.1	E17KP0033	48	KL62	0.99	same_as_120	0.835225	0.180057
CP052265.1	SAMN14609938	GCA_012964785.1	E16KP0287	884	KL150	0.99	same_as_120	0.278034	0.0554506
CP052320.1	SAMN14609921	GCA_012964925.1	E16KP0035	14	KL2	0.99	same_as_120	0.308989	0.117754
CP052324.1	SAMN14609920	GCA_012965115.1	E16KP0032	370	KL28	0.99	same_as_120	0.278034	0.0554506
CP052356.1	SAMN14609913	GCA_012965225.1	D16KP0144	48	KL62	0.99	same_as_120	0.80427	0.148906
CP052295.1	SAMN14609930	GCA_012965405.1	E16KP0210	17	KL107 (close to)	0.99	same_as_120	0.401854	0.0866022
CP052326.1	SAMN14609919	GCA_012965545.1	E16KP0017	307	KL102	0.99	same_as_120	0.308989	0.117754
CP052332.1	SAMN14609917	GCA_012965685.1	D17KP0022	395	KL2	0.99	same_as_120	0.80427	0.180057
CP052292.1	SAMN14609931	GCA_012965825.1	E16KP0212	ST392-1LV	KL27	0.99	same_as_120	0.463764	0.117754
CP052407.1	SAMN14609897	GCA_012965965.1	C17KP0008	789	KL18	0.99	same_as_120	0.74236	0.148906
CP052487.1	SAMN14609880	GCA_012966645.1	C16KP0024	307	KL102	0.99	same_as_120	0.308989	0.180057
CP052315.1	SAMN14609922	GCA_012966865.1	E16KP0093	48	KL62	0.99	same_as_120	0.80427	0.148906
CP052336.1	SAMN14609916	GCA_012967125.1	D17KP0018	1838	KL14	0.99	same_as_120	0.308989	0.117754
CP052392.1	SAMN14609902	GCA_012967385.1	C17KP0040	4877	KL112	0.99	same_as_120	0.773315	0.0554506
CP052351.1	SAMN14609914	GCA_012967565.1	D16KP0146	4877	KL112	0.99	same_as_120	0.773315	0.0554506
CP052369.1	SAMN14609910	GCA_012967785.1	D16KP0087	307	KL102	0.99	same_as_120	0.308989	0.0866022
CP052522.1	SAMN14609872	GCA_012967985.1	B16KP0183	17	KL25	1	same_as_120	0.411854	0.532725
CP052372.1	SAMN14609909	GCA_012968365.1	D16KP0042	20	KL28	1	same_as_120	0.535674	0.408119
CP052422.1	SAMN14609894	GCA_012968805.1	C16KP0164	15	KL112	0.99	same_as_120	0.773315	0.0554506
CP052375.1	SAMN14609908	GCA_012968985.1	D16KP0025	395	KL2	0.99	same_as_120	0.80427	0.180057
CP052427.1	SAMN14609892	GCA_012969415.1	C16KP0129	307	KL102	0.99	same_as_120	0.308989	0.117754
CP052414.1	SAMN14609895	GCA_012969665.1	C16KP0189	789	KL18	0.99	same_as_120	0.339944	0.180057
CP052381.1	SAMN14609906	GCA_012969865.1	D16KP0008	25	KL2	0.99	same_as_120	0.711405	0.117754
CP052443.1	SAMN14609888	GCA_012970025.1	C16KP0098	48	KL62	0.99	same_as_120	0.80427	0.148906
CP052399.1	SAMN14609901	GCA_012970185.1	C17KP0039	11	KL15	0.99	same_as_120	0.339944	0.211209
CP052404.1	SAMN14609899	GCA_012970225.1	C17KP0020	48	KL62	0.99	same_as_120	0.68045	0.522725
CP052431.1	SAMN14609891	GCA_012970245.1	C16KP0122	23	KL1	0.99	same_as_120	0.308989	0.117754
CP052490.1	SAMN14609879	GCA_012970265.1	B17KP0069	15	KL112	0.99	same_as_120	0.773315	0.0554506
CP052484.1	SAMN14609881	GCA_012970305.1	C16KP0036	307	KL102	0.99	same_as_120	0.308989	0.0866022
CP052434.1	SAMN14609890	GCA_012970325.1	C16KP0108	15	KL24	1	same_as_120	0.288034	0.595029
CP052468.1	SAMN14609884	GCA_012970345.1	C16KP0053	789	KL18	0.99	same_as_120	0.773315	0.180057
CP052494.1	SAMN14609878	GCA_012970385.1	B17KP0067	48	KL62	0.99	same_as_120	0.773315	0.180057
CP052476.1	SAMN14609883	GCA_012970405.1	C16KP0050	789	KL18	0.99	same_as_120	0.711405	0.0866022
CP052503.1	SAMN14609876	GCA_012970425.1	B17KP0020	17	KL25	1	same_as_120	0.411854	0.532725
CP052520.1	SAMN14609873	GCA_012970465.1	B16KP0198	17	KL25	1	same_as_120	0.411854	0.532725
CP052505.1	SAMN14609875	GCA_012970485.1	B16KP0226	307	KL102	0.99	same_as_120	0.711405	0.180057
CP052537.1	SAMN14609869	GCA_012970545.1	B16KP0141	11	KL136	0.99	same_as_120	0.308989	0.117754
CP052546.1	SAMN14609867	GCA_012970565.1	B16KP0089	395	KL2	0.99	same_as_120	0.80427	0.180057
CP052551.1	SAMN14609864	GCA_012970585.1	A17KP0038	789	KL18	0.99	same_as_120	0.711405	0.0866022
CP052557.1	SAMN14609863	GCA_012970605.1	A17KP0008	307	KL102	0.99	same_as_120	0.308989	0.117754
CP052560.1	SAMN14609862	GCA_012970625.1	A17KP0004	307	KL102	0.99	same_as_120	0.308989	0.0866022
CP052562.1	SAMN14609861	GCA_012970645.1	A16KP0135	23	KL1	0.99	same_as_120	0.308989	0.117754
CP052565.1	SAMN14609860	GCA_012970685.1	A16KP0127	15	KL24	0.99	same_as_120	0.308989	0.0866022
CP052571.1	SAMN14609858	GCA_012970705.1	A16KP0016	307	KL102	0.99	same_as_120	0.308989	0.117754
CP052573.1	SAMN14609857	GCA_012970725.1	A16KP0012	307	KL102	0.99	same_as_120	0.308989	0.117754
CP052175.1	SAMN14609959	GCA_012971205.1	F16KP0050	441	KL62	0.99	same_as_120	0.247079	0.0866022
CP052143.1	SAMN14609969	GCA_012971265.1	F17KP0012	48	KL62	0.99	same_as_120	0.80427	0.148906
CP052147.1	SAMN14609967	GCA_012971285.1	F16KP0108	307	KL102	0.99	same_as_120	0.711405	0.148906
CP052158.1	SAMN14609965	GCA_012971305.1	F16KP0084	48	KL62	0.99	same_as_120	0.80427	0.148906
CP052162.1	SAMN14609964	GCA_012971325.1	F16KP0082	48	KL62	0.99	same_as_120	0.80427	0.148906
CP052258.1	SAMN14609940	GCA_012971345.1	E16KP0290	65	KL2	0.98	same_as_120	0.237079	0.0766022
CP052167.1	SAMN14609963	GCA_012971365.1	F16KP0075	11	KL15	0.99	same_as_120	0.278034	0.148906
CP052239.1	SAMN14609944	GCA_012971385.1	E17KP0027	307	KL102	0.99	same_as_120	0.308989	0.117754
CP052306.1	SAMN14609926	GCA_012971405.1	E16KP0133	392	KL27	0.99	same_as_120	0.463764	0.117754
CP052213.1	SAMN14609949	GCA_012971425.1	E17KP0079	392	KL27	0.99	same_as_120	0.463764	0.117754
CP052262.1	SAMN14609939	GCA_012971445.1	E16KP0288	45	KL62	0.99	same_as_120	0.68045	0.0554506
CP052365.1	SAMN14609911	GCA_012971465.1	D16KP0109	395	KL2	0.99	same_as_120	0.80427	0.180057
CP052177.1	SAMN14609958	GCA_012971485.1	F16KP0045	48	KL62	0.99	same_as_115	0.80427	0.148906
CP052524.1	SAMN14609871	GCA_012971505.1	B16KP0177	11	KL136	0.99	same_as_120	0.308989	0.117754
CP052192.1	SAMN14609954	GCA_012971525.1	F16KP0014	101	KL17	0.99	same_as_120	0.711405	0.491574
CP052272.1	SAMN14609936	GCA_012971545.1	E16KP0258	392	KL27	0.99	same_as_120	0.463764	0.148906
CP052297.1	SAMN14609929	GCA_012971565.1	E16KP0204	392	KL27	0.99	same_as_120	0.463764	0.117754
CP052207.1	SAMN14609950	GCA_012971585.1	E17KP0085	307	KL102	0.99	same_as_120	0.308989	0.148906
CP052286.1	SAMN14609932	GCA_012971605.1	E16KP0218	147	KL64	0.99	same_as_120	0.432809	0.0554506
CP052268.1	SAMN14609937	GCA_012971625.1	E16KP0268	307	KL102	0.99	same_as_120	0.308989	0.148906
CP052362.1	SAMN14609912	GCA_012971645.1	D16KP0122	86	KL2	0.99	same_as_120	0.278034	0.0554506
CP052217.1	SAMN14609948	GCA_012971665.1	E17KP0053	15	KL24	0.99	same_as_120	0.308989	0.0866022
CP052309.1	SAMN14609923	GCA_012971685.1	E16KP0102	15	KL112	0.99	same_as_120	0.835225	0.148906
AP023148.1	SAMD00222555	GCA_013168295.1	SMKP03	967	KL19	0.99	same_as_120	0.278034	0.117754
CP042882.1	SAMN12565093	GCA_013282295.1	NMBU-W07E18	659	KL107	0.99	same_as_120	0.308989	0.180057
CP054063.1	SAMN15042437	GCA_013283935.1	WSHvKP	1764	KL64	0.99	same_as_120	0.711405	0.0554506
CP054268.1	SAMN14972504	GCA_013305305.1	39427	258	KL107	0.99	same_as_120	0.99	0.522725
CP054303.1	SAMN14859483	GCA_013305325.1	MS14393	515	KL102	0.99	same_as_120	0.278034	0.0866022
CP054762.1	SAMN15186440	GCA_013348885.1	KP20194b2	11	KL64	1	same_as_120	0.969045	0.719635
CP054720.1	SAMN15186447	GCA_013348905.1	KP20194f	11	KL64	1	same_as_120	0.969045	0.719635
CP054756.1	SAMN15186441	GCA_013348925.1	KP20194c	11	KL64	1	same_as_120	0.969045	0.719635
CP054732.1	SAMN15186445	GCA_013348945.1	KP20194d	11	KL64	1	same_as_120	0.969045	0.719635
CP054726.1	SAMN15186446	GCA_013348965.1	KP20194e	11	KL64	1	same_as_120	0.969045	0.719635
CP054738.1	SAMN15186444	GCA_013348985.1	KP20194c5	11	KL64	1	same_as_120	0.969045	0.719635
CP054744.1	SAMN15186443	GCA_013349005.1	KP20194c4	11	KL64	1	same_as_120	0.969045	0.719635
CP054750.1	SAMN15186442	GCA_013349025.1	KP20194c3	11	KL64	1	same_as_120	0.969045	0.719635
CP054768.1	SAMN15186439	GCA_013349045.1	KP20194b	11	KL64	1	same_as_120	0.969045	0.719635
CP054774.1	SAMN15186438	GCA_013349065.1	KP20194a2	11	KL64	1	same_as_120	0.969045	0.719635
CP054780.1	SAMN15186437	GCA_013349085.1	KP20194a	11	KL64	1	same_as_120	0.969045	0.719635
CP051159.1	SAMN14548318	GCA_013376535.2	19PDR22	11	KL47	1	same_as_120	1	1
CP051160.1	SAMN14548317	GCA_013376555.1	KP20191015	340	KL15	1	same_as_120	0.783315	0.532725
CP051161.1	SAMN14548316	GCA_013376595.1	16BU137	37	KL25	0.99	same_as_120	0.68045	0.0866022
CP039936.1	SAMN11514670	GCA_013378155.1	18KM1950	11	KL105	0.99	same_as_120	0.649494	0.148906
CP039939.1	SAMN11514671	GCA_013378175.1	18KM2517	11	KL105	0.99	same_as_120	0.649494	0.148906
CP039942.1	SAMN11514672	GCA_013378195.1	18KM2813	11	KL105	0.99	same_as_120	0.649494	0.148906
CP039945.1	SAMN11514673	GCA_013378215.1	19KM28	11	KL105	0.99	same_as_120	0.649494	0.148906
CP039948.1	SAMN11514674	GCA_013378235.1	19KM57	11	KL105	0.99	same_as_120	0.649494	0.148906
CP039951.1	SAMN11514675	GCA_013378255.1	18KM2445b	307	KL102	0.99	same_as_120	0.308989	0.117754
CP039954.1	SAMN11514676	GCA_013378275.1	AR142_2b	307	KL102	0.99	same_as_120	0.308989	0.117754
CP039957.1	SAMN11514677	GCA_013378295.1	EAN23	11	KL105	0.99	same_as_120	0.649494	0.148906
CP039960.1	SAMN11514678	GCA_013378315.1	EAN40	11	KL105	0.99	same_as_120	0.649494	0.148906
CP042309.1	SAMN12109801	GCA_013407605.1	109-17	512	KL107	0.99	same_as_120	0.618539	0.148906
CP042310.1	SAMN12109800	GCA_013407715.1	103-17	1519	KL107	0.99	same_as_120	0.99	0.148906
CP042311.1	SAMN12109799	GCA_013407825.1	101-17	1519	KL107	0.99	same_as_120	0.99	0.148906
CP042314.1	SAMN12109795	GCA_013408255.1	90-17	307	KL107 (close to)	0.99	same_as_120	0.308989	0.117754
CP042315.1	SAMN12109794	GCA_013408385.1	89-17	307	KL107 (close to)	0.99	same_as_120	0.339944	0.117754
CP042317.1	SAMN12109792	GCA_013408625.1	74-17	307	KL107 (close to)	0.99	same_as_120	0.308989	0.117754
CP042318.1	SAMN12109789	GCA_013408755.1	46-16	512	KL107	0.99	same_as_120	0.649494	0.148906
CP042320.1	SAMN12109786	GCA_013409055.1	42491	512	KL107	0.99	same_as_120	0.99	0.148906
CP042321.1	SAMN12415685	GCA_013409165.1	42370	512	KL107 (close to)	0.99	same_as_120	0.80427	0.148906
CP049716.1	SAMN14168398	GCA_013416035.1	11KM256	11	KL105	0.99	same_as_120	0.80427	0.148906
CP049719.1	SAMN14168397	GCA_013416055.1	06KM907	11	KL105	0.99	same_as_120	0.80427	0.148906
CP049947.1	SAMN14333445	GCA_013416085.1	19KM267	11	KL105	0.99	same_as_120	0.649494	0.148906
CP049950.1	SAMN14333446	GCA_013416105.1	19KM1053	11	KL105	0.99	same_as_120	0.649494	0.148906
CP049953.1	SAMN14333447	GCA_013416125.1	19KM1109	11	KL105	0.99	same_as_120	0.649494	0.148906
CP058960.1	SAMN15511588	GCA_013423825.1	ZZW20	11	KL111	1	same_as_120	1	0.719635
CP055509.1	SAMN15148624	GCA_013611495.1	RHBSTW-00472	3705	KL60	0.99	same_as_120	0.463764	0.180057
CP059312.1	SAMN15578212	GCA_013694405.1	Kp46596	147	KL64	0.99	same_as_120	0.463764	0.117754
CP059317.1	SAMN15578211	GCA_013694425.1	Kp46564	147	KL64	0.99	same_as_120	0.463764	0.117754
CP055451.1	SAMN15148656	GCA_013704985.1	RHBSTW-00574	359	KL28	0.99	same_as_120	0.278034	0.117754
CP056222.1	SAMN15148755	GCA_013724605.1	RHBSTW-00973	461	KL25	0.99	same_as_120	0.308989	0.0866022
CP056275.1	SAMN15148724	GCA_013729075.1	RHBSTW-00867	17	KL117	0.99	same_as_120	0.247079	0.117754
CP056297.1	SAMN15148715	GCA_013730675.1	RHBSTW-00852	292	KL38	0.99	same_as_120	0.247079	0.0866022
CP056301.1	SAMN15148711	GCA_013731305.1	RHBSTW-00843	2552	KL62	0.99	same_as_120	0.247079	0.0866022
CP056307.1	SAMN15148709	GCA_013731735.1	RHBSTW-00832	3705	KL60	0.99	same_as_120	0.463764	0.180057
CP056372.1	SAMN15148670	GCA_013734035.1	RHBSTW-00636	1380	KL38	0.99	same_as_120	0.278034	0.117754
CP056385.1	SAMN15148664	GCA_013735155.1	RHBSTW-00610	678	KL15	0.99	same_as_120	0.308989	0.117754
CP056425.1	SAMN15148644	GCA_013735895.1	RHBSTW-00515	188	KL51	0.99	same_as_120	0.339944	0.180057
CP056432.1	SAMN15148642	GCA_013736155.1	RHBSTW-00510	20	KL24	0.99	same_as_120	0.278034	0.148906
CP056530.1	SAMN15148610	GCA_013737695.1	RHBSTW-00433	359	KL10	0.99	same_as_120	0.339944	0.522725
CP056329.1	SAMN15148699	GCA_013745295.1	RHBSTW-00807	1777	KL111	1	same_as_120	0.349944	0.532725
CP056191.1	SAMN15148764	GCA_013782105.1	RHBSTW-00995	ST643-1LV	KL62	0.93	same_as_120	0.279944	0.151209
CP056216.1	SAMN15148760	GCA_013783245.1	RHBSTW-00982	37	KL14	0.99	same_as_120	0.308989	0.0866022
CP056830.1	SAMN15148502	GCA_013791265.1	RHBSTW-00128	45	KL25	0.99	same_as_120	0.339944	0.180057
CP056854.1	SAMN15148492	GCA_013792545.1	RHBSTW-00113	34	KL133 (close to)	0.99	same_as_120	0.308989	0.180057
CP056878.1	SAMN15148468	GCA_013796245.1	RHBSTW-00066	111	KL104	0.99	same_as_120	0.773315	0.148906
CP056883.1	SAMN15148466	GCA_013796485.1	RHBSTW-00062	111	KL104	0.99	same_as_120	0.773315	0.148906
CP057034.1	SAMN15148407	GCA_013805705.1	RHB39-C24	2426	KL117	0.99	same_as_120	0.68045	0.0866022
CP057066.1	SAMN15148399	GCA_013811445.1	RHB39-C10	161	KL13	0.99	same_as_120	0.278034	0.0554506
CP057069.1	SAMN15148398	GCA_013811845.1	RHB39-C09	5808	KL27	0.99	same_as_120	0.74236	0.0866022
CP057099.1	SAMN15148385	GCA_013813035.1	RHB38-C06	661	KL6	0.99	same_as_120	0.74236	0.0866022
CP057313.1	SAMN15148290	GCA_013826045.1	RHB30-C05	966	KL142	0.99	same_as_120	0.247079	0.0554506
CP057459.1	SAMN15148246	GCA_013834745.1	RHB26-C08	45	KL5	0.99	same_as_120	0.278034	0.0866022
CP057722.1	SAMN15148140	GCA_013895695.1	RHB16-C24	3153	KL51	0.99	same_as_120	0.278034	0.0866022
CP059889.1	SAMN15694293	GCA_014123345.1	KP18069	15	KL19	0.99	same_as_120	0.773315	0.0554506
AP021909.1	SAMD00194339	GCA_014168575.1	WP2-S17-ESBL-02	101	KL106	0.99	same_as_120	0.247079	0.0554506
AP021929.1	SAMD00194355	GCA_014168655.1	WP2-W18-ESBL-06	4	KL13	0.99	same_as_120	0.74236	0.0554506
AP022139.1	SAMD00194529	GCA_014169335.1	WP5-S18-ESBL-02	655	KL62	0.99	same_as_120	0.773315	0.0866022
CP054285.1	SAMN15086847	GCA_014170015.1	IDR1800050501-01-02	37	KL38	0.99	same_as_120	0.74236	0.0866022
AP022078.1	SAMD00194474	GCA_014170935.1	WP4-S18-CRE-04	29	KL30	0.99	same_as_120	0.339944	0.180057
CP047271.1	SAMN11506009	GCA_014189335.1	N16-03892	1454	KL25	0.99	same_as_120	0.80427	0.180057
CP060281.1	SAMN15816123	GCA_014304835.1	ent1077	65	KL2 (close to)	0.98	same_as_120	0.237079	0.543877
CP060744.1	SAMN15903654	GCA_014361115.1	KP120	37	KL12	1	same_as_120	0.318989	0.62618
CP072905.1	SAMN13630455	GCA_014490685.2	COL17	147	KL64	0.99	same_as_120	0.463764	0.148906
CP061053.1	SAMN15946737	GCA_014495765.1	HKP0067	147	KL64 (close to)	0.99	same_as_120	0.432809	0.0554506
CP061062.1	SAMN15946735	GCA_014495785.1	HKP0018	147	KL64 (close to)	0.99	same_as_120	0.432809	0.0554506
CP053035.1	SAMN14770898	GCA_014524525.1	P35	15	KL112 (close to)	0.99	same_as_120	0.308989	0.0554506
CP061350.1	SAMN16085534	GCA_014725775.1	ENT1988	86	KL2	0.99	same_as_120	0.278034	0.0866022
CP061700.1	SAMN16093148	GCA_014764345.1	C39	37	KL15	0.99	same_as_120	0.308989	0.0866022
CP061832.1	SAMN16197931	GCA_014788765.1	C0674	25	KL2	0.99	same_as_120	0.74236	0.180057
CP060049.1	SAMN11270035	GCA_014826045.1	NICU_2_P7	37	KL15	0.99	same_as_120	0.308989	0.117754
CP061842.1	SAMN16222891	GCA_014840955.1	HC139	ST1537-1LV	KL48	0.99	same_as_120	0.308989	0.0554506
CP031934.1	SAMN09925542	GCA_014854815.1	GZ-1	11	KL64	0.99	same_as_120	0.99	0.99
CP062792.1	SAMN16246721	GCA_014883955.1	33Kpn12	504	KL13	0.99	same_as_120	0.74236	0.0866022
AP023453.1	SAMD00237915	GCA_014905815.1	M941	11	KL24	0.99	same_as_120	0.773315	0.180057
CP063147.1	SAMN16418314	GCA_014961485.1	KP19-3088	2667	KL62	0.99	same_as_120	0.99	0.211209
CP066543.1	SAMN10107914	GCA_015022235.2	BTS	ST11-1LV	KL47	1	same_as_120	0.969045	1
CP065034.1	SAMN13382600	GCA_015024285.2	2016-1400	1035	KL57	0.99	same_as_120	0.618539	0.0554506
CP063277.1	SAMN16386297	GCA_015074925.1	MAR14-456	23	KL1	1	same_as_120	0.288034	0.283512
AP022527.1	SAMD00196002	GCA_015138775.1	THO-004	20	KL28	0.99	same_as_120	0.247079	0.117754
CP063215.1	SAMN16456586	GCA_015219805.1	HKU57	15	KL48	0.99	same_as_120	0.339944	0.117754
CP063747.1	SAMN16418109	GCA_015238555.1	KP19-3023	2667	KL62	0.99	same_as_120	0.99	0.211209
CP050336.1	SAMN14411776	GCA_015238655.1	ZRKP04	11	KL47	1	same_as_120	1	1
CP050342.1	SAMN14411775	GCA_015238895.1	ZRKP03	11	KL47	1	same_as_120	1	1
CP050348.1	SAMN14411774	GCA_015239135.1	ZRKP02	11	KL47	1	same_as_120	1	1
CP050354.1	SAMN14411773	GCA_015239295.1	ZRKP01	11	KL47	1	same_as_120	1	1
CP063759.1	SAMN16451036	GCA_015243235.1	FRPDR	11	KL64	1	same_as_120	0.93809	1
CP063833.1	SAMN16604318	GCA_015277755.1	CRKP66R	11	KL64	1	same_as_120	0.969045	1
CP063858.1	SAMN16539444	GCA_015277915.1	M1026-3Ar	1	KL123	1	same_as_120	0.628539	0.62618
CP063856.1	SAMN16539436	GCA_015277935.1	N1059-5At	791	KL62	0.99	same_as_120	0.278034	0.0554506
CP063851.1	SAMN16539308	GCA_015277955.1	M1023-4Ar	1	KL123	1	same_as_120	0.628539	0.62618
CP063863.1	SAMN16539445	GCA_015277975.1	M63-1	628	KL14 (close to)	0.99	same_as_120	0.247079	0.522725
CP063865.1	SAMN16539459	GCA_015277995.1	S130-1	5511	KL136 (close to)	0.99	same_as_120	0.278034	0.0866022
CP063871.1	SAMN16584924	GCA_015278055.1	S141	1662	KL125 (close to)	0.99	same_as_120	0.247079	0.0866022
CP063881.1	SAMN16539551	GCA_015278095.1	S90-2	629	KL10	0.99	same_as_120	0.308989	0.148906
CP063904.1	SAMN16560593	GCA_015283665.1	BM334-2	86	KL2	1	same_as_120	0.288034	0.532725
CP063885.1	SAMN16560603	GCA_015283885.1	BS361-1	1565	KL31	0.99	same_as_120	0.247079	0.0554506
CP063890.1	SAMN16560600	GCA_015284665.1	BS433-2	23	KL1	1	same_as_120	0.257079	0.376967
CP063927.1	SAMN16560577	GCA_015284925.1	S183-1	2158	KL25	0.99	same_as_120	0.278034	0.0554506
CP063930.1	SAMN16560576	GCA_015285145.1	M186-2	111	KL63	0.99	same_as_120	0.278034	0.0554506
CP063906.1	SAMN16560592	GCA_015286225.1	BM327-1	1565	KL31	0.99	same_as_120	0.278034	0.0866022
CP063908.1	SAMN16560591	GCA_015286445.1	M212-2	23	KL1	0.99	same_as_120	0.308989	0.117754
CP063913.1	SAMN16560587	GCA_015287605.1	BM336-2-1	36	KL27 (close to)	0.99	same_as_120	0.773315	0.0866022
CP063919.1	SAMN16560583	GCA_015288205.1	BM337-1	1565	KL31 (close to)	0.99	same_as_120	0.278034	0.0866022
CP063922.1	SAMN16560580	GCA_015288605.1	BM338-1	35	KL22 (close to)	0.99	same_as_120	0.278034	0.0866022
CP063925.1	SAMN16560579	GCA_015289145.1	S210-3	2668	KL143	0.99	same_as_120	0.835225	0.148906
CP063934.1	SAMN16560573	GCA_015289545.1	BS326-3	1565	KL31	0.99	same_as_120	0.247079	0.0554506
CP063943.1	SAMN16560569	GCA_015289765.1	BS329-2	1565	KL31	0.99	same_as_120	0.278034	0.0866022
CP063939.1	SAMN16560571	GCA_015289985.1	BM343	133	KL116 (close to)	0.99	same_as_120	0.339944	0.740787
CP063936.1	SAMN16560572	GCA_015290145.1	BS317-1	1035	KL57	0.99	same_as_120	0.247079	0.0554506
CP063945.1	SAMN16534235	GCA_015290925.1	S166-1	ST1910-1LV	KL64 (close to)	0.99	same_as_120	0.339944	0.117754
CP028850.1	SAMN08915824	GCA_015290985.1	3214	23	KL1	1	same_as_120	0.288034	0.43927
CP064129.1	SAMN16539552	GCA_015338385.1	M911-1	ST578-1LV	KL31 (close to)	0.99	same_as_120	0.370899	0.117754
CP064174.1	SAMN16659219	GCA_015353095.1	19110124	340	KL15	0.99	same_as_120	0.463764	0.148906
CP064205.1	SAMN16561437	GCA_015355835.1	JX-CR-hvKP-12	23	KL1	1	same_as_120	0.288034	0.408119
CP064208.1	SAMN16561436	GCA_015355855.1	JX-CR-hvKP-11	23	KL1	0.99	same_as_120	0.308989	0.117754
CP064258.1	SAMN16561435	GCA_015355875.1	JX-CR-hvKP-10	11	KL64	1	same_as_120	0.969045	0.844242
CP064211.1	SAMN16561434	GCA_015355895.1	JX-CR-hvKP-9	11	KL64	1	same_as_120	0.969045	0.844242
CP064223.1	SAMN16561430	GCA_015355915.1	JX-CR-hvKP-7	11	KL64	1	same_as_120	0.969045	0.81309
CP064217.1	SAMN16561432	GCA_015355935.1	JX-CR-hvKP-8	11	KL64	1	same_as_120	0.969045	1
CP064229.1	SAMN16561429	GCA_015355955.1	JX-CR-hvKP-6	23	KL1	1	same_as_120	0.257079	0.376967
CP064232.1	SAMN16561285	GCA_015355975.1	JX-CR-hvKP-5	23	KL1	1	same_as_120	0.257079	0.376967
CP064235.1	SAMN16561284	GCA_015355995.1	JX-CR-hvKP-4	11	KL64	1	same_as_120	0.969045	0.844242
CP064241.1	SAMN16561283	GCA_015356015.1	JX-CR-hvKP-3	11	KL64	1	same_as_120	0.969045	0.844242
CP064246.1	SAMN16561282	GCA_015356035.1	JX-CR-hvKP-2	11	KL64	1	same_as_120	1	0.844242
CP064252.1	SAMN16561274	GCA_015356055.1	JX-CR-hvKP-1	11	KL64	1	same_as_120	1	0.844242
CP065172.1	SAMN16685805	GCA_015694065.1	KPN110	323	KL21	0.99	same_as_120	0.278034	0.491574
CP065167.1	SAMN16685806	GCA_015694085.1	KPN114	29	KL30	0.99	same_as_120	0.278034	0.0554506
CP065341.1	SAMN16951197	GCA_015774895.1	ZG2017CW 1-1-1	1128	KL10	0.99	same_as_120	0.835225	0.148906
CP065347.1	SAMN16951199	GCA_015774955.1	ZG2017CW4-4-2	11	KL112	1	same_as_120	0.969045	0.657332
CP065343.1	SAMN16951198	GCA_015775135.1	ZG2017CW4-4-1-2	11	KL112	1	same_as_120	0.969045	0.657332
CP065351.1	SAMN16951200	GCA_015775275.1	ZG2017CW4-3-1-2N	1128	KL10	0.99	same_as_120	0.835225	0.148906
CP065401.1	SAMN16950524	GCA_015832035.1	KPNSP-1	375	KL2	0.99	same_as_120	0.649494	0.117754
CP047700.1	SAMN13747524	GCA_015910145.1	Kpn-14	376	KL2	0.99	same_as_120	0.68045	0.522725
CP047707.1	SAMN13747523	GCA_015910165.1	Kpn-13	17	KL147	0.99	same_as_120	0.247079	0.0554506
CP065444.1	SAMN16872510	GCA_015992265.1	Sea Superman	11	KL47	1	same_as_120	1	0.968848
CP065457.1	SAMN16872507	GCA_015992285.1	Magic conch shell	ST18-1LV	KL10 (close to)	0.99	same_as_120	0.278034	0.0554506
CP065460.1	SAMN16872506	GCA_015992305.1	Gordon	11	KL47	1	same_as_120	1	1
CP065464.1	SAMN16872505	GCA_015992325.1	Olaf	11	KL47	1	same_as_120	1	1
CP065436.1	SAMN16872503	GCA_015992345.1	Dirty Dan	3096	KL58	0.99	same_as_120	0.247079	0.0866022
CP065438.1	SAMN16872512	GCA_015992385.1	Mrs. Puff	11	KL47	1	same_as_120	1	0.62618
CP065441.1	SAMN16872511	GCA_015992405.1	Patrick Star	11	KL47	1	same_as_120	1	0.62618
CP065447.1	SAMN16872509	GCA_015992425.1	Ocean Ranger	11	KL64 (close to)	1	same_as_120	0.69045	0.532725
CP065825.1	SAMN17016749	GCA_016066025.1	KpPF25	1440	KL19	1	same_as_120	0.257079	0.43927
CP065831.1	SAMN17016748	GCA_016066295.1	KpC11	225	KL3	0.99	same_as_120	0.432809	0.0554506
CP065833.1	SAMN17016747	GCA_016066475.1	KpC5	507	KL82	0.99	same_as_120	0.247079	0.117754
CP065453.1	SAMN16872508	GCA_016067835.1	Beach Ranger	11	KL64	1	same_as_120	0.969045	0.62618
CP064352.1	SAMN16705163	GCA_016071735.1	ATCC 43816	493	KL2	0.99	same_as_120	0.278034	0.0866022
CP066249.1	SAMN17074909	GCA_016403065.1	CRKP52R	11	KL21	1	same_as_120	0.969045	1
CP066254.1	SAMN17074911	GCA_016403085.1	CRKP78R	11	KL64	1	same_as_120	0.969045	1
AP024173.1	SAMN07211281	GCA_016629585.1	KSB1_9A	2999	KL141	0.99	same_as_120	0.247079	0.117754
CP068033.1	SAMN17293201	GCA_016694775.1	LYS105A	967	KL19	0.99	same_as_120	0.432809	0.117754
CP068139.1	SAMN16357245	GCA_016727425.1	FDAARGOS_1076	48	KL62	0.99	same_as_120	0.278034	0.117754
CP068602.1	SAMN17348255	GCA_016772535.1	59493	258	KL74 (close to)	0.99	same_as_120	0.80427	0.180057
CP068610.1	SAMN17348254	GCA_016772555.1	45706	258	KL63	1	same_as_120	0.318989	0.532725
CP068614.1	SAMN17348253	GCA_016772575.1	42362	258	KL106	1	same_as_120	0.783315	0.501574
CP068618.1	SAMN17348252	GCA_016772595.1	41968	258	KL23	0.99	same_as_120	0.80427	0.180057
CP068689.1	SAMN17349264	GCA_016774435.1	RJBSI76	11	KL64	1	same_as_120	1	0.844242
CP068684.1	SAMN17349266	GCA_016774455.1	RJBSI76-pV	11	KL64	1	same_as_120	1	0.844242
CP068797.1	SAMN17373167	GCA_016780025.1	RIVM_C014073	45	KL24	0.99	same_as_120	0.308989	0.117754
CP068798.1	SAMN17373170	GCA_016780145.1	RIVM_C015043	377	KL102	0.99	same_as_120	0.68045	0.0866022
CP068972.1	SAMN17506720	GCA_016800965.1	fekpn2511	290	KL21	0.99	same_as_120	0.247079	0.0866022
CP069046.1	SAMN16246926	GCA_016801375.1	33Kpn22	258	KL107	1	same_as_120	1	0.595029
CP053016.1	SAMN14752225	GCA_016804025.1	KPN361	11	KL47	1	same_as_120	1	1
CP069170.1	SAMN17372728	GCA_016812055.1	KPWX136	11	KL64	1	same_as_115	0.969045	0.719635
CP017777.1	SAMN05928542	GCA_016864395.1	KP36M	15	KL64	0.99	same_as_120	0.835225	0.148906
CP069828.1	SAMN16357469	GCA_016903115.1	FDAARGOS_1327	895	KL155	0.99	same_as_120	0.711405	0.180057
CP069821.1	SAMN16357468	GCA_016903155.1	FDAARGOS_1326	ST392-1LV	KL27	0.99	same_as_120	0.463764	0.117754
CP069847.1	SAMN16357447	GCA_016903195.1	FDAARGOS_1305	4	KL13	0.99	same_as_120	0.278034	0.117754
CP069853.1	SAMN16357466	GCA_016903235.1	FDAARGOS_1324	70	KL122	0.99	same_as_120	0.308989	0.117754
CP069861.1	SAMN16357453	GCA_016903255.1	FDAARGOS_1311	20	KL28	0.99	same_as_120	0.74236	0.0866022
CP069873.1	SAMN16357465	GCA_016903295.1	FDAARGOS_1323	307	KL102	0.99	same_as_120	0.308989	0.0866022
CP069907.1	SAMN16357455	GCA_016903395.1	FDAARGOS_1313	3145	KL24	0.99	same_as_120	0.308989	0.647332
CP069939.1	SAMN16357460	GCA_016903455.1	FDAARGOS_1318	37	KL38	0.99	same_as_120	0.278034	0.0866022
CP070172.1	SAMN16357457	GCA_016903475.1	FDAARGOS_1315	643	KL38 (close to)	0.93	same_as_120	0.279944	0.18236
CP069940.1	SAMN16357454	GCA_016903495.1	FDAARGOS_1312	23	KL1	0.99	same_as_120	0.308989	0.117754
CP070177.1	SAMN16357472	GCA_016903515.1	FDAARGOS_1330	628	KL123	0.99	same_as_120	0.432809	0.522725
CP069946.1	SAMN16357467	GCA_016903735.1	FDAARGOS_1325	147	KL64	0.99	same_as_120	0.401854	0.0554506
CP069961.1	SAMN16357459	GCA_016903755.1	FDAARGOS_1317	36	KL27	0.99	same_as_120	0.278034	0.0866022
CP069962.1	SAMN16357449	GCA_016903775.1	FDAARGOS_1307	14	KL2	0.99	same_as_120	0.773315	0.117754
CP069968.1	SAMN16357450	GCA_016903795.1	FDAARGOS_1308	14	KL2	0.99	same_as_120	0.649494	0.0866022
CP069992.1	SAMN16357471	GCA_016903875.1	FDAARGOS_1329	628	KL123	0.99	same_as_120	0.247079	0.0866022
CP069994.1	SAMN16357463	GCA_016903895.1	FDAARGOS_1321	45	KL24	0.99	same_as_120	0.74236	0.0554506
CP070015.1	SAMN16357451	GCA_016903955.1	FDAARGOS_1309	15	KL112	0.99	same_as_120	0.773315	0.0866022
CP070037.1	SAMN16357464	GCA_016904035.1	FDAARGOS_1322	298	KL27	0.99	same_as_120	0.432809	0.0554506
CP070046.1	SAMN16357461	GCA_016904095.1	FDAARGOS_1319	896	KL3	0.99	same_as_120	0.494719	0.148906
CP070087.1	SAMN16357470	GCA_016904275.1	FDAARGOS_1328	258	KL107	1	same_as_120	1	0.501574
CP070088.1	SAMN16357448	GCA_016904295.1	FDAARGOS_1306	13	KL124	1	same_as_120	0.288034	0.688484
CP070092.1	SAMN16357458	GCA_016904315.1	FDAARGOS_1316	45	KL127	0.92	same_as_120	0.331854	0.110057
CP070105.1	SAMN16357456	GCA_016904415.1	FDAARGOS_1314	252	KL51	0.99	same_as_120	0.339944	0.180057
CP070158.1	SAMN16357452	GCA_016904595.1	FDAARGOS_1310	15	KL112	0.99	same_as_120	0.773315	0.0554506
CP070169.1	SAMN16357462	GCA_016904635.1	FDAARGOS_1320	45	KL5	0.99	same_as_120	0.278034	0.0866022
CP070410.1	SAMN17911762	GCA_016925215.1	B960	231	KL51	0.99	same_as_120	0.339944	0.117754
CP070415.1	SAMN17911845	GCA_016925235.1	B1347	231	KL51	0.99	same_as_120	0.339944	0.117754
CP070425.1	SAMN17911903	GCA_016925275.1	B3824	231	KL51	0.99	same_as_120	0.339944	0.117754
CP070430.1	SAMN17912169	GCA_016925295.1	B3923	231	KL51	0.99	same_as_120	0.339944	0.117754
CP070435.1	SAMN17914336	GCA_016925315.1	B5617	16	KL51	0.99	same_as_120	0.247079	0.117754
CP070445.1	SAMN17915080	GCA_016925355.1	B12097	231	KL51	0.99	same_as_120	0.339944	0.117754
CP070449.1	SAMN17915099	GCA_016925375.1	B18064	231	KL51	0.99	same_as_120	0.339944	0.117754
CP070459.1	SAMN17915109	GCA_016925415.1	B28484	231	KL51	0.99	same_as_120	0.339944	0.117754
CP070464.1	SAMN17915140	GCA_016925435.1	B28906	35	KL16	0.99	same_as_120	0.278034	0.0866022
CP070528.1	SAMN16933269	GCA_016939535.1	KP47693	101	KL17	0.99	same_as_120	0.247079	0.42927
CP070564.1	SAMN16933286	GCA_016939675.1	KP51069	512	KL107	1	same_as_120	1	0.501574
CP070568.1	SAMN16933289	GCA_016939695.1	KP51248	101	KL17	0.99	same_as_120	0.711405	0.491574
CP070579.1	SAMN16933298	GCA_016939755.1	KP52810	11	KL2	0.99	same_as_120	0.68045	0.148906
CP070586.1	SAMN16933300	GCA_016939775.1	KP52813	846	KL110	0.99	same_as_120	0.278034	0.117754
CP070598.1	SAMN16933304	GCA_016939815.1	KPA4411	11	KL2	0.99	same_as_120	0.68045	0.148906
CP070602.1	SAMN16933305	GCA_016939835.1	KPA9853	101	KL17	0.99	same_as_120	0.247079	0.42927
CP070898.1	SAMN17976248	GCA_017084505.1	JNQH116	412	KL57	0.99	same_as_120	0.278034	0.0554506
CP070970.1	SAMN18017667	GCA_017086485.1	JS706	11	KL103	0.99	same_as_120	0.68045	0.148906
CP071150.1	SAMN17897699	GCA_017277455.1	IRQBAS102c	1731	KL122	0.99	same_as_120	0.74236	0.117754
CP071279.1	SAMN18096031	GCA_017301375.1	SA-KpST14	14	KL2	0.99	same_as_120	0.370899	0.180057
CP061948.1	SAMN15676897	GCA_017310305.1	IR5065	383	KL30	0.99	same_as_120	0.711405	0.553877
CP061952.1	SAMN15676890	GCA_017310325.1	IR5654	11	KL15	0.99	same_as_120	0.711405	0.180057
CP061957.1	SAMN15676889	GCA_017310345.1	IR5726	11	KL47	1	same_as_120	1	1
CP061961.1	SAMN15676888	GCA_017310365.1	JNK002	395	KL39	0.99	same_as_120	0.80427	0.180057
CP061965.1	SAMN15676887	GCA_017310385.1	LZK001	1393	KL8	0.99	same_as_120	0.278034	0.0866022
CP061970.1	SAMN15676885	GCA_017310405.1	IR5755	1128	KL10	0.99	same_as_120	0.711405	0.148906
CP061975.1	SAMN15676882	GCA_017310425.1	IR5086	147	KL81	0.99	same_as_120	0.463764	0.117754
CP068572.1	SAMN17271112	GCA_017310565.1	IR1251	11	KL111	0.99	same_as_120	0.711405	0.148906
CP071324.1	SAMN18106513	GCA_017315205.1	JS161205112	65	KL2	0.98	same_as_120	0.237079	0.543877
CP071464.1	SAMN18160617	GCA_017351975.1	C2244	11	KL64	1	same_as_120	1	1
CP071385.1	SAMN18103692	GCA_017357925.1	wxc2020	37	KL12	0.99	same_as_120	0.556629	0.117754
CP067255.1	SAMN17214843	GCA_017639065.1	ESBL_DR09	307	KL102	0.99	same_as_120	0.711405	0.0866022
CP072422.1	SAMN18478625	GCA_017742895.1	B33769	35	KL16	0.99	same_as_120	0.278034	0.0866022
CP072408.1	SAMN18478563	GCA_017742915.1	B4650	231	KL51	0.99	same_as_120	0.339944	0.117754
CP072413.1	SAMN18478623	GCA_017742935.1	B32278	231	KL51	0.99	same_as_120	0.339944	0.117754
CP072403.1	SAMN18478480	GCA_017742955.1	B13243	231	KL51	0.99	same_as_120	0.339944	0.117754
CP072492.1	SAMN18450111	GCA_017743095.1	KPN236	23	KL1	0.99	same_as_120	0.308989	0.117754
CP072494.1	SAMN18450112	GCA_017743115.1	KPN246	660	KL16	0.99	same_as_120	0.278034	0.0866022
CP072496.1	SAMN18450113	GCA_017743135.1	KPN247	5214	KL1	0.99	same_as_120	0.68045	0.148906
CP072463.1	SAMN15052358	GCA_017809835.1	KP1517	11	KL64	1	same_as_120	1	0.62618
CP072653.1	SAMN18450110	GCA_017815715.1	KPN234	420	KL20	0.99	same_as_120	0.339944	0.0554506
CP051490.1	SAMN14590646	GCA_017815795.1	M297-1	290	KL21	0.99	same_as_120	0.74236	0.117754
CP058358.1	SAMN14897098	GCA_017894285.1	KP486	111	KL63	0.99	same_as_120	0.308989	0.0866022
CP058361.1	SAMN14897097	GCA_017894305.1	KP77	111	KL63	0.99	same_as_120	0.308989	0.0866022
CP072825.1	SAMN18594533	GCA_017916195.1	IRQBAS103c	1731	KL122	0.99	same_as_115	0.74236	0.117754
CP072826.1	SAMN18603978	GCA_017916215.1	IRQBAS105c	1731	KL122	0.99	same_as_115	0.74236	0.117754
CP072938.1	SAMN18678957	GCA_018069685.1	KP2723	660	KL16	0.99	same_as_120	0.432809	0.0866022
CP072949.1	SAMN02138579	GCA_018075085.1	MGH 39	1583	KL102	0.99	same_as_120	0.68045	0.0866022
CP072996.1	SAMN18696713	GCA_018075325.1	KP1878	11	KL47	1	same_as_120	1	1
CP071080.1	SAMN17736023	GCA_018128445.1	3347684I	268	KL20	0.99	same_as_120	0.278034	0.0866022
CP071086.1	SAMN17736022	GCA_018128465.1	3347689I	395	KL108	0.99	same_as_120	0.835225	0.180057
CP082791.1	SAMN18789105	GCA_018138305.2	KP4823	101	KL106	0.99	same_as_120	0.247079	0.0866022
CP073302.1	SAMN18793569	GCA_018140905.1	SW1780	11	KL47	1	same_as_120	1	0.62618
CP073782.1	SAMN18857597	GCA_018278725.1	IRQBAS106c-genome	1731	KL122	0.99	same_as_120	0.74236	0.117754
CP047595.1	SAMN13741660	GCA_018279185.1	Kpn 1693	23	KL1	0.99	same_as_120	0.773315	0.148906
CP065949.1	SAMN17053394	GCA_018279325.1	KP2509	11	KL47	1	same_as_120	0.969045	0.781938
CP084397.1	SAMN18913844	GCA_018283505.2	MRSN752019	147	KL64	0.99	same_as_120	0.463764	0.117754
CP074087.1	SAMN18913859	GCA_018310495.1	MRSN752165	147	KL64	0.99	same_as_120	0.463764	0.117754
CP073906.1	SAMN18898379	GCA_018314115.1	HK31	273	KL35	0.99	same_as_120	0.74236	0.148906
CP074116.1	SAMN18920621	GCA_018314145.1	kpn-hnqyy	11	KL47	0.99	same_as_120	0.99	0.61618
CP055294.1	SAMN15234688	GCA_018336835.1	KP55	11	KL64	1	same_as_120	0.969045	0.719635
CP074580.1	SAMN19104983	GCA_018394355.1	B30155	35	KL16	0.99	same_as_120	0.278034	0.0866022
CP075256.1	SAMN19107292	GCA_018449045.1	SZP4-9-2	147	KL150	0.99	same_as_120	0.463764	0.117754
CP075286.1	SAMN19107302	GCA_018449065.1	YTF44-1	11	KL123	1	same_as_120	0.969045	0.657332
CP075316.1	SAMN19073635	GCA_018454365.1	DD521	2237	KL19	0.99	same_as_120	0.339944	0.148906
CP075452.1	SAMN19107294	GCA_018487825.1	RGF20-1	896	KL3	0.99	same_as_120	0.711405	0.148906
CP075548.1	SAMN18963535	GCA_018502565.1	RGT40-1	896	KL3	0.99	same_as_120	0.711405	0.148906
CP075552.1	SAMN18963532	GCA_018502585.1	RGF99-1	967	KL19	0.99	same_as_120	0.308989	0.148906
CP068015.1	SAMN16657684	GCA_018604345.1	2016_49	23	KL1 (close to)	1	same_as_120	0.288034	0.43927
CP075890.1	SAMN18317283	GCA_018604385.1	GR390	11	KL24	0.99	same_as_120	0.711405	0.211209
CP071819.1	SAMN16453377	GCA_018604765.1	90CM2	17	KL25	1	same_as_120	0.411854	0.470422
CP076008.1	SAMN18317431	GCA_018623335.1	WGR351	147	KL64	0.99	same_as_120	0.432809	0.0554506
CP058226.1	SAMN15343240	GCA_018831545.1	KPCZA02	11	KL47	1	same_as_120	1	1
CP076518.1	SAMN19522986	GCA_018885345.1	K186	437	KL36	1	same_as_120	0.969045	0.563877
CP076863.1	SAMN19730657	GCA_019038575.1	V3	5236	KL45	0.99	same_as_120	0.463764	0.211209
CP077779.1	SAMN19925006	GCA_019107685.1	CDI231	377	KL102	0.99	same_as_120	0.711405	0.117754
CP077773.1	SAMN19925007	GCA_019107705.1	CDI694	11	KL64 (close to)	1	same_as_120	0.969045	1
CP077763.1	SAMN19736494	GCA_019134695.1	KP63	11	KL64	1	same_as_120	1	1
CP079115.1	SAMN20115014	GCA_019286375.1	WRC01_S465PC	231	KL51	0.99	same_as_120	0.711405	0.117754
CP079120.1	SAMN20115067	GCA_019286455.1	WRC03_AI1235PC	14	KL2	0.99	same_as_120	0.80427	0.180057
CP079131.1	SAMN20115068	GCA_019286515.1	WRC04_AI1235MC	14	KL2	0.99	same_as_120	0.80427	0.211209
CP079138.1	SAMN20115179	GCA_019286635.1	WRC05_CMC387PC	14	KL2	0.99	same_as_120	0.370899	0.211209
CP079145.1	SAMN20115183	GCA_019286695.1	WRC06_CMC387MC	14	KL2	0.99	same_as_120	0.370899	0.211209
CP079150.1	SAMN20115184	GCA_019286755.1	WRC07_CMC432PC	14	KL2	0.99	same_as_120	0.370899	0.211209
CP079155.1	SAMN20115186	GCA_019286855.1	WRC08_CMC432MC	14	KL2	0.99	same_as_120	0.370899	0.211209
CP079164.1	SAMN20115187	GCA_019286955.1	WRC09_CMC309PC	2096	KL64	0.99	same_as_120	0.370899	0.180057
CP079172.1	SAMN20115539	GCA_019287035.1	WRC11_S471PC	231	KL51	0.99	same_as_120	0.711405	0.117754
CP079179.1	SAMN20115569	GCA_019287095.1	WRC13_AI2040PC	231	KL51	0.99	same_as_120	0.339944	0.117754
CP079186.1	SAMN20115570	GCA_019287195.1	WRC14_AI2040MC	231	KL51	0.99	same_as_120	0.339944	0.117754
CP079599.1	SAMN20115188	GCA_019317005.1	WRC10_CMC309MC	2096	KL64	0.99	same_as_120	0.370899	0.180057
CP079606.1	SAMN20130504	GCA_019317025.1	WRC15_AI1547PC	231	KL51	0.99	same_as_120	0.339944	0.117754
CP079624.1	SAMN20130506	GCA_019317045.1	WRC17_CMC307PC	14	KL2	0.99	same_as_120	0.80427	0.24236
CP079617.1	SAMN20130505	GCA_019317065.1	WRC16_AI1547MC	231	KL51	0.99	same_as_120	0.711405	0.117754
CP079629.1	SAMN20130509	GCA_019317085.1	WRC18_CMC307MC	14	KL2	0.99	same_as_120	0.80427	0.24236
CP079634.1	SAMN20130519	GCA_019317105.1	WRC19_AI1572C	231	KL51	0.99	same_as_120	0.339944	0.117754
CP079636.1	SAMN20130521	GCA_019317125.1	WRC21_AI1646PC	231	KL51	0.99	same_as_120	0.339944	0.117754
CP079642.1	SAMN20130522	GCA_019317145.1	WRC22_AI1646MC	231	KL51	0.99	same_as_120	0.339944	0.117754
CP079645.1	SAMN20130528	GCA_019317165.1	WRC24_S468MC	231	KL51	0.99	same_as_120	0.711405	0.117754
CP079655.1	SAMN20130620	GCA_019317185.1	WRC27_S471MPC	231	KL51	0.99	same_as_120	0.711405	0.117754
CP079668.1	SAMN20130675	GCA_019317205.1	WRC28_CMC387MPCH	14	KL2	0.99	same_as_120	0.370899	0.211209
CP079673.1	SAMN20130677	GCA_019317225.1	WRC29_CMC309MPCH	2096	KL64	0.99	same_as_120	0.370899	0.180057
CP079683.1	SAMN20130732	GCA_019317245.1	WRC30_AI1547MPCH	231	KL51	0.99	same_as_120	0.339944	0.117754
CP079692.1	SAMN20130733	GCA_019317265.1	WRC31_S468MPCH	231	KL51	0.99	same_as_120	0.711405	0.117754
CP079725.1	SAMN20170224	GCA_019334545.1	KP3295	15	KL112	0.99	same_as_120	0.308989	0.0866022
CP079762.1	SAMN20245095	GCA_019334625.1	JP20	15	KL39	0.99	same_as_120	0.308989	0.0866022
CP079807.1	SAMN20115065	GCA_019334705.1	WRC02_S465MC	231	KL51	0.99	same_as_120	0.711405	0.117754
CP080309.1	SAMN20373013	GCA_019434255.1	KP-426	11	KL64	1	same_as_120	0.969045	0.719635
CP080297.1	SAMN20373014	GCA_019434275.1	KP-C76	11	KL64	1	same_as_120	0.969045	0.719635
CP080303.1	SAMN20375149	GCA_019434295.1	KP-CT77	11	KL64	1	same_as_120	0.969045	0.719635
CP080353.1	SAMN20422817	GCA_019443545.1	K191663	16	KL51	0.99	same_as_120	0.278034	0.117754
CP080346.1	SAMN20422816	GCA_019443565.1	K191659	656	KL14 (close to)	0.99	same_as_120	0.308989	0.180057
CP080362.1	SAMN20422820	GCA_019443585.1	K191773	16	KL51	0.99	same_as_120	0.278034	0.148906
CP078122.1	SAMN19312573	GCA_019444195.1	KPC-2	11	KL64	1	same_as_120	0.969045	0.563877
CP040833.1	SAMN11963759	GCA_019444635.1	SH12	11	KL47	1	same_as_120	1	1
CP067060.1	SAMN17108663	GCA_019454345.1	ZJ27003	23	KL1	1	same_as_120	0.257079	0.376967
CP059295.1	SAMN15567838	GCA_019455345.1	ER17974.3	65	KL2	0.98	same_as_120	0.268034	0.107754
CP080652.1	SAMN19952027	GCA_019602875.1	BK17487_hybrid	258	KL106	1	same_as_120	0.783315	0.501574
CP080665.1	SAMN19952030	GCA_019602895.1	TP3995_hybrid	258	KL106	1	same_as_120	0.783315	0.501574
CP080678.1	SAMN19952033	GCA_019602915.1	UR12331_hybrid	258	KL106	1	same_as_120	0.783315	0.501574
CP080657.1	SAMN19952028	GCA_019602935.1	TP1148_hybrid	258	KL106	1	same_as_120	0.783315	0.501574
CP080670.1	SAMN19952031	GCA_019602955.1	TP4303_hybrid	258	KL106	1	same_as_120	0.783315	0.501574
CP080684.1	SAMN19952034	GCA_019602975.1	UR3062_hybrid	258	KL106	1	same_as_120	0.783315	0.501574
CP080674.1	SAMN19952032	GCA_019602995.1	TP4748_hybrid	258	KL106	1	same_as_120	0.783315	0.501574
CP080702.1	SAMN19952042	GCA_019603015.1	VA18593_hybrid	258	KL106	1	same_as_120	0.783315	0.501574
CP080693.1	SAMN19952039	GCA_019603035.1	VA1362_hybrid	258	KL106	1	same_as_120	0.783315	0.501574
CP080697.1	SAMN19952041	GCA_019603055.1	VA18342_hybrid	258	KL106	1	same_as_120	0.783315	0.501574
CP080745.1	SAMN19952044	GCA_019603075.1	VA21856_hybrid	258	KL106	1	same_as_120	0.783315	0.501574
CP080707.1	SAMN19952043	GCA_019603095.1	VA21335_hybrid	258	KL106	1	same_as_120	0.783315	0.501574
CP080688.1	SAMN19952038	GCA_019603115.1	VA13414_hybrid	258	KL106	1	same_as_120	0.783315	0.501574
CP080734.1	SAMN19952053	GCA_019603135.1	VA8292_hybrid	258	KL106	1	same_as_120	0.783315	0.501574
CP080738.1	SAMN19952054	GCA_019603155.1	VA9732_hybrid	258	KL106	1	same_as_120	0.783315	0.501574
CP080751.1	SAMN19952045	GCA_019603175.1	VA22360_hybrid	258	KL106	1	same_as_120	0.783315	0.501574
CP080722.1	SAMN19952049	GCA_019603195.1	VA25100_hybrid	258	KL106	1	same_as_120	0.783315	0.501574
CP080712.1	SAMN19952046	GCA_019603215.1	VA22374_hybrid	258	KL106	1	same_as_120	0.783315	0.501574
CP080730.1	SAMN19952052	GCA_019603235.1	VA6218_hybrid	258	KL106	1	same_as_120	0.783315	0.501574
CP080716.1	SAMN19952047	GCA_019603255.1	VA22695_hybrid	258	KL106	1	same_as_120	0.783315	0.501574
CP080726.1	SAMN19952051	GCA_019603275.1	VA27811_hybrid	258	KL106	1	same_as_120	0.783315	0.501574
CP080661.1	SAMN19952029	GCA_019603295.1	TP3295_hybrid	258	KL106	1	same_as_120	0.783315	0.501574
AP024750.1	SAMD00323029	GCA_019702965.1	TUM12126	258	KL23	0.99	same_as_120	0.80427	0.180057
AP024753.1	SAMD00323030	GCA_019702985.1	TUM12127	258	KL23	0.99	same_as_120	0.80427	0.180057
AP024756.1	SAMD00323031	GCA_019703005.1	TUM12128	258	KL23	0.99	same_as_120	0.80427	0.180057
AP024760.1	SAMD00323032	GCA_019703025.1	TUM12129	258	KL23	0.99	same_as_120	0.80427	0.180057
AP024763.1	SAMD00323033	GCA_019703045.1	TUM12130	258	KL23	0.99	same_as_120	0.80427	0.180057
AP024766.1	SAMD00323034	GCA_019703065.1	TUM12131	258	KL23	0.99	same_as_120	0.80427	0.180057
AP024769.1	SAMD00323035	GCA_019703085.1	TUM12132	258	KL23	0.99	same_as_120	0.80427	0.180057
AP024772.1	SAMD00323036	GCA_019703105.1	TUM12133	258	KL23	0.99	same_as_120	0.80427	0.180057
AP024775.1	SAMD00323037	GCA_019703125.1	TUM12134	258	KL23	0.99	same_as_120	0.80427	0.180057
AP024778.1	SAMD00323038	GCA_019703145.1	TUM12135	258	KL23 (close to)	0.99	same_as_120	0.80427	0.180057
AP024781.1	SAMD00323039	GCA_019703165.1	TUM12136	258	KL23	0.99	same_as_120	0.80427	0.180057
AP024784.1	SAMD00323040	GCA_019703185.1	TUM12137	258	KL23	0.99	same_as_120	0.80427	0.180057
AP024788.1	SAMD00323041	GCA_019703205.1	TUM12138	258	KL23	0.99	same_as_120	0.80427	0.180057
AP024792.1	SAMD00323042	GCA_019703225.1	TUM12139	258	KL23	0.99	same_as_120	0.80427	0.180057
AP024795.1	SAMD00323043	GCA_019703245.1	TUM12140	258	KL23	0.99	same_as_120	0.80427	0.180057
CP081820.1	SAMN20855505	GCA_019793595.1	F726925	11	KL64	1	same_as_120	0.969045	1
CP073627.1	SAMEA4724625	GCA_019797985.1	KP_NORM_BLD_2012_85054	307	KL102	0.99	same_as_120	0.711405	0.0866022
CP073783.1	SAMEA8602828	GCA_019798005.1	KP_NORM_BLD_2014_96855	420	KL20	0.99	same_as_120	0.339944	0.0554506
CP073788.1	SAMEA8602827	GCA_019798025.1	KP_NORM_BLD_2015_115359	2954	KL24	0.99	same_as_120	0.278034	0.0554506
CP073791.1	SAMEA8602826	GCA_019798185.1	KP_NORM_BLD_2010_71621	2948	KL28	0.99	same_as_120	0.99	0.148906
CP082001.1	SAMN20928629	GCA_019823765.1	KP18-1	11	KL47	1	same_as_120	1	0.62618
CP082005.1	SAMN20928630	GCA_019823785.1	KP18-8	2237	KL19	0.99	same_as_120	0.339944	0.148906
CP082010.1	SAMN20928631	GCA_019823805.1	KP18-41	11	KL47	1	same_as_120	1	0.62618
CP082019.1	SAMN20928633	GCA_019823835.1	KP18-2050	11	KL47	1	same_as_120	1	0.62618
CP082014.1	SAMN20928632	GCA_019823855.1	KP18-238	11	KL47	1	same_as_120	1	0.563877
CP082032.1	SAMN20928637	GCA_019823875.1	KP18-2138	11	KL47	1	same_as_120	1	0.62618
CP082029.1	SAMN20928636	GCA_019823895.1	KP18-2113	2237	KL19	0.99	same_as_120	0.339944	0.148906
CP082041.1	SAMN20928639	GCA_019823915.1	KP19-2196	11	KL47	1	same_as_120	1	0.62618
CP082024.1	SAMN20928635	GCA_019823935.1	KP18-2073	11	KL47	1	same_as_120	1	0.62618
CP082037.1	SAMN20928638	GCA_019823955.1	KP18-2172	11	KL47	1	same_as_120	1	0.563877
CP082290.1	SAMN20959416	GCA_019880265.1	Kp6	495	KL169	0.99	same_as_120	0.308989	0.117754
CP081894.1	SAMN20362514	GCA_019900305.1	NC-01	111	KL63	0.99	same_as_120	0.308989	0.0866022
CP081896.1	SAMN20362512	GCA_019900325.1	PA-01	ST190-1LV	KL118	0.99	same_as_120	0.247079	0
CP081897.1	SAMN20362511	GCA_019900345.1	MN-03	35	KL22 (close to)	0.99	same_as_120	0.247079	0.0866022
CP081889.1	SAMN20362519	GCA_019900745.1	IA-044	107	KL101	0.99	same_as_120	0.278034	0.0554506
CP081890.1	SAMN20362518	GCA_019900765.1	IA-021	37	KL12	0.99	same_as_120	0.278034	0.148906
CP081891.1	SAMN20362517	GCA_019900785.1	CT-04	1117	KL117 (close to)	0.99	same_as_120	0.339944	0.117754
CP081892.1	SAMN20362516	GCA_019900805.1	NY-06	5754	KL55	0.99	same_as_120	0.432809	0.0866022
CP082805.1	SAMN20982458	GCA_019915305.1	SCAID PHRX1-2021 (13/97)	23	KL1	1	same_as_120	0.257079	0.376967
CP082796.1	SAMN20982460	GCA_019915325.1	SCAID PHRX2-2021 (20/245)	380	KL2	0.99	same_as_120	0.278034	0.0866022
CP082799.1	SAMN20982459	GCA_019915345.1	SCAID TST1-2021 (15/226)	1486	KL38	0.99	same_as_120	0.278034	0.0866022
CP072460.1	SAMN18487815	GCA_020023465.1	K-1L	727	KL23	0.99	same_as_120	0.278034	0.117754
CP083443.1	SAMN21400268	GCA_020080125.1	R32	2237	KL19	0.99	same_as_120	0.339944	0.148906
CP083445.1	SAMN21399028	GCA_020080145.1	KP294	37	KL12	0.99	same_as_120	0.308989	0.148906
CP083796.1	SAMEA3356962	GCA_020149785.1	INF019	20	KL28	0.99	same_as_120	0.68045	0.0866022
CP083784.1	SAMEA3357427	GCA_020149825.1	KSB2_6C	37	KL12	0.99	same_as_120	0.278034	0.0866022
CP083775.1	SAMEA3357001	GCA_020149875.1	INF118	3073	KL132	0.99	same_as_120	0.773315	0.180057
CP083768.1	SAMEA3357330	GCA_020149895.1	KSB1_9E	359	KL10	0.99	same_as_120	0.247079	0.148906
CP072456.1	SAMN18487814	GCA_020172745.1	b1-2L	727	KL23	0.99	same_as_120	0.278034	0.117754
CP084044.1	SAMN20114092	GCA_020215625.1	WRC12_S471M	231	KL51	0.99	same_as_120	0.339944	0.117754
CP084168.1	SAMN21848771	GCA_020221715.1	B17602	35	KL16	0.99	same_as_120	0.278034	0.0866022
CP084492.1	SAMN21874043	GCA_020405265.1	1864	11	KL47	1	same_as_120	1	0.906545
CP084497.1	SAMN21874042	GCA_020405285.1	1632	11	KL47	1	same_as_120	0.969045	1
CP084103.1	SAMN21211508	GCA_020459305.1	C11	1383	KL110	0.99	same_as_120	0.308989	0.0866022
CP084705.1	SAMN21219937	GCA_020520185.1	KP1064WHY	11	KL64	1	same_as_120	0.969045	0.719635
CP084866.1	SAMN22024790	GCA_020525485.1	SA12	23	KL1	0.99	same_as_120	0.308989	0.117754
CP084859.1	SAMN22024792	GCA_020525505.1	SB1139	37	KL8	0.99	same_as_120	0.74236	0.0866022
CP084856.1	SAMN22024793	GCA_020525645.1	SB1170	45	KL24	0.99	same_as_120	0.278034	0.0866022
CP084860.1	SAMN22024791	GCA_020525845.1	SB1067	17	KL2	0.99	same_as_120	0.339944	0.180057
CP084823.1	SAMN22024799	GCA_020525865.1	T69	375	KL2	0.99	same_as_120	0.649494	0.678484
CP084868.1	SAMN22024789	GCA_020525885.1	SA1	86	KL2	1	same_as_120	0.288034	0.657332
CP084825.1	SAMN22024798	GCA_020525905.1	SB617	55	KL124	0.99	same_as_120	0.278034	0.0866022
CP084829.1	SAMN22024797	GCA_020525945.1	SB615	62	KL124	0.99	same_as_120	0.278034	0.0554506
CP084830.1	SAMN22024796	GCA_020525965.1	SB612	133	KL116	0.99	same_as_120	0.278034	0.148906
CP084843.1	SAMN22024795	GCA_020525985.1	SB611	2668	KL111	0.99	same_as_120	0.278034	0.117754
CP084852.1	SAMN22024794	GCA_020526005.1	SB2390	14	KL2	1	same_as_120	0.288034	0.470422
CP084871.1	SAMN22024781	GCA_020526025.1	04A025	15	KL24	0.99	same_as_120	0.432809	0.0866022
CP084873.1	SAMN22024780	GCA_020526045.1	03-9138-2	65	KL2	0.98	same_as_120	0.237079	0.0766022
CP084870.1	SAMN22024782	GCA_020526065.1	BJ1	380	KL2	0.99	same_as_120	0.278034	0.0554506
CP084986.1	SAMN21156845	GCA_020535145.1	KP18-2110-2	2667	KL62	0.99	same_as_120	0.99	0.211209
LS399318.1	SAMEA104569902	GCA_900323945.1	CNR48	16	KL51	0.99	same_as_120	0.247079	0.0866022
LR025088.1	SAMEA4785252	GCA_900497045.1	KP980	16	KL51	0.99	same_as_120	0.278034	0.117754
LR025092.1	SAMEA4785253	GCA_900497055.1	KP9201	16	KL51	0.99	same_as_120	0.278034	0.117754
LR025099.1	SAMEA4786455	GCA_900497475.1	EC-12536	3385	KL51	0.99	same_as_120	0.247079	0
LR130541.1	SAMEA5128437	GCA_900622605.1	AJ218	2121	KL113	0.99	same_as_120	0.308989	0.180057
LR130548.1	SAMEA5128438	GCA_900622645.1	KPC2	258	KL106	1	same_as_120	0.783315	0.532725
LR133964.1	SAMEA3251435	GCA_900635125.1	NCTC11359	507	KL82	0.99	same_as_120	0.247079	0.0554506
LR134213.1	SAMEA3368254	GCA_900635995.1	NCTC418	375	KL2	0.99	same_as_120	0.649494	0.117754
LR134280.1	SAMEA3597594	GCA_900636455.1	NCTC9793	252	KL51	0.99	same_as_120	0.278034	0.0554506
LR588408.1	SAMEA3368261	GCA_901421925.1	NCTC11698	321	KL3	0.99	same_as_120	0.278034	0.0866022
LR588412.1	SAMEA3492649	GCA_901422065.1	NCTC9157	171	KL37	0.99	same_as_120	0.278034	0.0554506
LR736024.1	SAMEA4934954	GCA_902649495.1	Kp_16633	11	KL31 (close to)	0.97	same_as_115	0.90809	0.938848
LR736023.1	SAMEA4934953	GCA_902649685.1	Kp_16618	11	KL31	0.96	same_as_115	0.929045	0.928848
LR736026.1	SAMEA4934955	GCA_902649775.1	Kp_25213	11	KL31	0.99	same_as_115	0.99	0.958848
LR736028.1	SAMEA4934956	GCA_902650055.1	Kp_29484	11	KL105	0.96	same_as_115	0.743315	0.118906
LR736027.1	SAMEA4934924	GCA_902650075.1	Kp_29450	11	KL47	0.97	same_as_115	0.97	0.938848
LR736030.1	SAMEA4934923	GCA_902650105.1	Kp_29407	11	KL47	0.98	same_as_115	0.98	0.948848
LR745042.1	SAMEA6081870	GCA_902723695.1	Klebsiella pneumoniae kpn154	86	KL2	0.99	same_as_120	0.278034	0.0866022
LR745045.1	SAMEA6081871	GCA_902723705.1	Kpn2166	86	KL2	1	same_as_120	0.288034	0.657332
LR792628.1	SAMEA6634591	GCA_902827215.1	SB5881	66	KL2 (close to)	0.99	same_as_120	0.649494	0.0866022
LR890178.1	SAMEA3356951	GCA_904859915.1	INF007-sc-2279878	1449	KL107	0.99	same_as_120	0.278034	0.0866022
LR890209.1	SAMEA3356968	GCA_904863055.1	INF022-sc-2279895	3060	KL38	0.93	same_as_120	0.279944	0.0889055
LR890235.1	SAMEA3357214	GCA_904863075.1	INF334-sc-2280143	105	KL102	0.99	same_as_120	0.339944	0.0866022
LR890245.1	SAMEA3357107	GCA_904863095.1	INF174-sc-2280034	3098	KL24	0.99	same_as_120	0.308989	0.117754
LR890240.1	SAMEA3357208	GCA_904863115.1	INF329-sc-2280137	323	KL21	0.99	same_as_120	0.278034	0.117754
LR890217.1	SAMEA3357260	GCA_904863125.1	INF357-sc-2280189	30	KL64	0.99	same_as_120	0.278034	0.0866022
LR890254.1	SAMEA3357175	GCA_904863135.1	INF310-sc-2280104	231	KL64	0.99	same_as_120	0.74236	0.148906
LR890185.1	SAMEA3357068	GCA_904863145.1	INF072-sc-2279995	133	KL116	0.99	same_as_120	0.835225	0.553877
LR890267.1	SAMEA3357346	GCA_904863175.1	KSB1_7G-sc-2280277	37	KL15	0.99	same_as_120	0.278034	0.0866022
LR890225.1	SAMEA3357130	GCA_904863185.1	INF192-sc-2280058	3067	KL63	0.99	same_as_120	0.247079	0.0554506
LR890189.1	SAMEA3357033	GCA_904863195.1	INF133-sc-2279960	323	KL21	0.99	same_as_120	0.278034	0.117754
LR890202.1	SAMEA3356952	GCA_904863205.1	INF008-sc-2279879	221	KL39	0.99	same_as_120	0.773315	0.0866022
LR890204.1	SAMN06112222	GCA_904863215.1	INF277	323	KL21	0.99	same_as_120	0.278034	0.0866022
LR890230.1	SAMN06112204	GCA_904863225.1	KSB1_6J	323	KL21	0.99	same_as_120	0.278034	0.0866022
LR890277.1	SAMEA3357256	GCA_904863245.1	INF355-sc-2280185	491	KL118	0.99	same_as_120	0.247079	0.0866022
LR890286.1	SAMEA3357075	GCA_904863265.1	INF156-sc-2280002	661	KL140	0.99	same_as_120	0.247079	0.0866022
LR890307.1	SAMEA3357126	GCA_904863275.1	INF188-sc-2280054	5871	KL141	0.99	same_as_120	0.308989	0.180057
LR890356.1	SAMEA3357192	GCA_904863285.1	INF231-sc-2280121	35	KL22	0.99	same_as_120	0.432809	0.0554506
LR890343.1	SAMEA3357408	GCA_904863295.1	KSB2_2B-sc-2280339	323	KL21	0.99	same_as_120	0.278034	0.0866022
LR890320.1	SAMEA3357113	GCA_904863315.1	INF177-sc-2280040	3061	KL8	0.99	same_as_120	0.74236	0.0866022
LR890369.1	SAMEA3357254	GCA_904863325.1	INF354-sc-2280183	29	KL30 (close to)	0.99	same_as_120	0.278034	0.0554506
LR890353.1	SAMN06112194	GCA_904863335.1	KSB1_5B	15	KL24	0.99	same_as_120	0.773315	0.0866022
LR890381.1	SAMEA3357060	GCA_904863355.1	INF148-sc-2279987	323	KL21	0.99	same_as_120	0.308989	0.148906
LR890360.1	SAMEA3357023	GCA_904863365.1	INF049-sc-2279950	20	KL64	0.99	same_as_120	0.278034	0.117754
LR890374.1	SAMEA3357225	GCA_904863395.1	INF250-sc-2280154	29	KL30	0.99	same_as_120	0.278034	0.0554506
LR890317.1	SAMEA3357158	GCA_904863405.1	INF215-sc-2280087	20	KL111	1	same_as_120	0.226124	0.563877
LR890323.1	SAMEA3357241	GCA_904863425.1	INF348-sc-2280170	34	KL22	0.99	same_as_120	0.649494	0.117754
LR890291.1	SAMN07738870	GCA_904863435.1	KSB1_1B	1213	KL103	0.99	same_as_120	0.278034	0.117754
LR890457.1	SAMEA3357345	GCA_904864445.1	KSB1_6G-sc-2280276	37	KL153	0.99	same_as_120	0.339944	0.148906
LR890426.1	SAMN06112224	GCA_904864465.1	INF298	231	KL64	0.99	same_as_120	0.74236	0.148906
LR890471.1	SAMEA3357096	GCA_904864475.1	INF168-sc-2280023	35	KL16	0.99	same_as_120	0.278034	0.0554506
LR890451.1	SAMEA3357418	GCA_904864485.1	KSB2_8B-sc-2280349	323	KL21	0.99	same_as_120	0.278034	0.0866022
LR890424.1	SAMEA3357212	GCA_904864505.1	INF331-sc-2280141	86	KL2	0.99	same_as_120	0.278034	0.0866022
LR890391.1	SAMEA3357423	GCA_904864515.1	KSB2_2C-sc-2280354	323	KL21	0.99	same_as_120	0.278034	0.0866022
LR890422.1	SAMEA3357245	GCA_904864525.1	INF350-sc-2280174	45	KL52	0.99	same_as_120	0.432809	0.0554506
LR890415.1	SAMEA3357177	GCA_904864535.1	INF313-sc-2280106	29	KL30 (close to)	0.99	same_as_120	0.278034	0.0554506
LR890434.1	SAMEA3357378	GCA_904864545.1	KSB1_9J-sc-2280309	17	KL25	0.99	same_as_120	0.247079	0.117754
LR890456.1	SAMEA3356991	GCA_904864565.1	INF032-sc-2279918	200	KL122	0.99	same_as_120	0.247079	0.0554506
LR890384.1	SAMN06112228	GCA_904864595.1	INF333	323	KL21	0.99	same_as_120	0.278034	0.0866022
LR890395.1	SAMEA3357013	GCA_904864605.1	INF044-sc-2279940	437	KL36	0.99	same_as_120	0.99	0.148906
LR890446.1	SAMEA3357101	GCA_904864625.1	INF171-sc-2280028	711	KL54	0.99	same_as_120	0.68045	0.0866022
LR890464.1	SAMEA3357081	GCA_904864645.1	INF079-sc-2280008	23	KL1	0.99	same_as_120	0.308989	0.117754
LR890531.1	SAMEA3357392	GCA_904865665.1	KSB2_5A-sc-2280323	323	KL21	0.99	same_as_120	0.308989	0.148906
LR890474.1	SAMEA3357262	GCA_904865675.1	INF358-sc-2280191	2513	KL62	0.99	same_as_120	0.308989	0.0242989
LR890554.1	SAMEA3357121	GCA_904865685.1	INF182-sc-2280049	412	KL57	0.99	same_as_120	0.432809	0.0866022
LR890542.1	SAMEA3357187	GCA_904865695.1	INF319-sc-2280116	461	KL25	0.99	same_as_120	0.339944	0.148906
LR890500.1	SAMEA3357352	GCA_904865715.1	KSB1_5H-sc-2280283	231	KL64	0.99	same_as_120	0.74236	0.148906
LR890527.1	SAMEA3357269	GCA_904865735.1	INF361-sc-2280198	491	KL118	0.99	same_as_120	0.247079	0.0866022
LR890562.1	SAMEA3357219	GCA_904865745.1	INF247-sc-2280148	3062	KL124	0.99	same_as_120	0.68045	0.0866022
LR890490.1	SAMEA3357226	GCA_904865755.1	INF341-sc-2280155	792	KL25	0.99	same_as_120	0.278034	0.117754
LR890564.1	SAMEA3357401	GCA_904865765.1	KSB2_9A-sc-2280332	323	KL21	0.99	same_as_120	0.278034	0.0866022
LR890547.1	SAMEA3357050	GCA_904865785.1	INF142-sc-2279977	340	KL15	0.99	same_as_120	0.773315	0.148906
LR890484.1	SAMEA3357419	GCA_904865795.1	KSB2_10B-sc-2280350	323	KL21	0.99	same_as_120	0.278034	0.0866022
LR890569.1	SAMEA3357052	GCA_904865805.1	INF144-sc-2279979	111	KL63	0.99	same_as_120	0.278034	0.0554506
LR890515.1	SAMEA3357277	GCA_904865815.1	INF281-sc-2280206	231	KL64	0.99	same_as_120	0.74236	0.148906
LR890493.1	SAMEA3356961	GCA_904865825.1	INF018-sc-2279888	323	KL21	0.99	same_as_120	0.278034	0.0866022
LR890556.1	SAMEA3357161	GCA_904865845.1	INF302-sc-2280090	323	KL21	0.99	same_as_120	0.278034	0.0866022
LR890571.1	SAMEA3357203	GCA_904866195.1	INF327-sc-2280132	323	KL21	0.99	same_as_120	0.278034	0.0866022
LR890583.1	SAMEA3357054	GCA_904866205.1	INF145-sc-2279981	35	KL28	0.99	same_as_120	0.278034	0.0866022
LR890616.1	SAMEA3357265	GCA_904866215.1	INF359-sc-2280194	17	KL25	0.99	same_as_120	0.463764	0.180057
LR890600.1	SAMEA3357009	GCA_904866235.1	INF122-sc-2279936	29	KL30	0.99	same_as_120	0.278034	0.0554506
LR890595.1	SAMEA3357174	GCA_904866255.1	INF223-sc-2280103	3072	KL39	0.99	same_as_120	0.773315	0.0554506
LR890640.1	SAMEA3357233	GCA_904866285.1	INF344-sc-2280162	491	KL118	0.99	same_as_120	0.247079	0.0866022
LR890620.1	SAMEA3357421	GCA_904866295.1	KSB2_1C-sc-2280352	20	KL28	0.99	same_as_120	0.773315	0.180057
LR890643.1	SAMEA3357237	GCA_904866315.1	INF346-sc-2280166	37	KL12	0.99	same_as_120	0.278034	0.0866022
LR890632.1	SAMEA3357155	GCA_904866325.1	INF299-sc-2280084	231	KL64	0.99	same_as_120	0.74236	0.148906
LR890648.1	SAMEA3357253	GCA_904866335.1	INF266-sc-2280182	20	KL28	0.99	same_as_120	0.308989	0.180057
LR890627.1	SAMN06112198	GCA_904866355.1	KSB1_6F	116	KL6	0.99	same_as_120	0.80427	0.0866022
LR890624.1	SAMEA3357211	GCA_904866375.1	INF242-sc-2280140	3072	KL39	0.99	same_as_120	0.463764	0.0554506
LR890669.1	SAMEA3357191	GCA_904866395.1	INF321-sc-2280120	872	KL153	0.99	same_as_120	0.247079	0.117754
LR890679.1	SAMEA3357273	GCA_904866405.1	INF279-sc-2280202	29	KL30	0.99	same_as_120	0.278034	0.0554506
LR890686.1	SAMEA3357140	GCA_904866415.1	INF201-sc-2280069	45	KL24	0.99	same_as_120	0.278034	0.0866022
LR890665.1	SAMEA3357053	GCA_904866425.1	INF065-sc-2279980	2998	KL125	0.99	same_as_120	0.278034	0.117754
LR890691.1	SAMEA3357003	GCA_904866435.1	INF119-sc-2279930	17	KL38	0.99	same_as_120	0.247079	0.0866022
LR890702.1	SAMEA3357165	GCA_904866445.1	INF305-sc-2280094	231	KL64	0.99	same_as_120	0.74236	0.148906
LR890719.1	SAMEA3357086	GCA_904866465.1	INF161-sc-2280013	661	KL28	0.99	same_as_120	0.247079	0.0554506
LR890710.1	SAMN06112206	GCA_904866475.1	KSB2_9B	25	KL2	0.99	same_as_120	0.711405	0.180057
LR890722.1	SAMN06112200	GCA_904866485.1	KSB1_1H	323	KL21	0.99	same_as_120	0.278034	0.0866022
LR890735.1	SAMEA3357196	GCA_904866505.1	INF323-sc-2280125	5822	KL154	0.99	same_as_120	0.247079	0.117754
LR890751.1	SAMEA3357311	GCA_904866535.1	KSB1_8C-sc-2280241	15	KL24	0.99	same_as_120	0.773315	0.0554506
LR890726.1	SAMEA3356970	GCA_904866555.1	INF102-sc-2279897	27	KL2	0.99	same_as_120	0.308989	0.148906
OU342706.1	SAMEA7708245	GCA_910589455.1	Kp1	39	KL23	0.99	same_as_120	0.401854	0.0242989
OU453210.1	SAMEA8995931	GCA_911728565.1	Klebsiella pneumoniae	147	KL106	0.99	same_as_120	0.74236	0.117754
